# Supplementary material for: The Maternal and Child Health (MCH) Handbook in Mongolia: A Cluster-Randomized, Controlled Trial
Source: PLoS One. 2015 Apr 8;10(4):e0119772. doi: 10.1371/journal.pone.0119772 (PMC4390384; doi:10.1371/journal.pone.0119772)
Supplement: S3 Document — (XLSX) [file pone.0119772.s003.xlsx]

## Sheet: SupplData
ID	Random	SOUM	Q1PRIMIG	Q2PREGNU	Q3ALIVEB	ABORTION	MISCARR	ADOPTED	Q4ANTENA	Q4ANTANA6	Q4ANTANA6a	VISIT1	VISIT2	VISIT3	VISIT4	VISIT5	VISIT6	VIST7	VISIT8	VISIT9	VISIT10	VISIT11	VISIT12	VISIT13	VISIT14	Q5MENST1	Q5MENS2	Q6WEIGT	Q6HEIGHT	Q7WEIGHT	Q8TIME	Q9.1SYPH	Q9.1DATE	Q9.1TIME	Q9.2SYPH	Q9.2DATE	Q9.2TIME	Q9.3SYPH	Q9.3DATE	Q9.3TIME	Q9.4CSYP	Q10MORBI	Q10.1STD	Q10.2OTH	Q11.ICUA	Q11.1HOW	Q12.DAYI	Q13.DISC	Q14BIRTH
599	1	3	2	5	2	2	0	0	8	1		20091110	20091130	20091210	20091221	2010111	20100201	20100225	20100315							20090707	20090707	61	164	63	30	2	20091120	60	2	20100316	60	4			2	2			2		NA		20100417
600	1	3	1	1	0	0	0	0	4	0		20100119	20100224	20100312	20100413											20090813	20090813	80	172	88	10	2	20100119	20	2	20100224	20	4			2	2			2		NA		20100502
601	1	3	2	3	1	0	1	0	9	1		20090805	20090922	20091005	20091020	20091116	20091214	20100108	20100127	20100222						20090601	20090601	56	167	58.8	90	2	20090925	60	2	20100111	60	4			2	2			2		NA		20100310
602	1	3	2	4	1	1	1	0	9	1		20090702	20090818	20091024	20091109	20091119	20100122	20100129	20100204	20100222						20090516	20090520	66	164	75	1440	2	20090818	4320	2	20091024	4320	2	20100129	1440	2	2			2		NA		20100301
603	1	3	2	4	1	1	1	0	6	1		20091019	20091120	20091207	20100104	20100218	20100224									20090621	20090611	50	158	52	30	2	20091130	60	2	20091207	60	4			2	2			2		NA		20100316
604	1	3	2	4	1	2	0	0	8	1		20090922	20091026	20091119	20091209	20100127	20100210	20100226	20100312							20090707	20090703	55.5	157	57	240	2	20091106	240	2	20091207	60	4			2	1		105	2		NA		20100402
605	1	3	1	1	0	0	0	0	5	0		20100203	20100205	20100223	20100303	20100318										20090705		50	165	57	5	2	20100205	60	2	20100223	30	4			2	2			2		NA		20100321
606	1	3	1	3	1	1	0	0	8	1		20090929	20091030	20091216	20100111	20100223	20100302	20100322	20100407							20090803		49	158	50	30	2	20091106	30	2	20100302	30	4			2	1		105.9	2		NA		20100429
607	1	3	2	4	3	0	0	0	7	1		20090930	20091028	20091201	20100120	20100209	20100303	20100320								20090714	20090713	64	165	67	180	2	20091013	180	2	20100304	180	4			2	2			2		NA		20100422
608	1	3	1	1	0	0	0	0	8	1		20091006	20091106	20091217	20100114	20100222	20100310	20100329	20100406							20090705	20090703	72	164	74	40	2	20091106	60	2	20100310	60	4			2	2			2		NA		20100414
609	1	3	1	1	0	0	0	0	6	1		20090917	20091222	20100111	20100204	20100222	20100302									20090706		51	166	55	30	2	20091224	40	2	20100208	60	4			2	2			2		NA		20100401
610	1	3	2	3	2	0	0	0	5	0		20091119	20091209	20100105	20100319	20100406										20090718	20090718	68	162	68.5	90	2	20100407	150	4			4			2	2			2		NA		20100420
611	1	3	2	4	1	1	1	0	6	1		20100315	20100416	20100504	20100630	20100705	20100819									20091118	20091120	55	155	54	180	2	20100316	180	4			4			2	2			2		NA		20100828
612	1	3	1	1	0	0	0	0	8	1		20100106	20100208	20100311	20100409	20100507	20100604	20100630	20100809							20091102	20091102	55	156	56	30	2	20100107	60	2	20100608	60	4			2	2			2		NA		20100817
613	1	3	1	1	0	0	0	0	3	0		20091224	20100524	20100628												20090928	20090928	60	169	69	720	2	20091224		4			4			2	2			2		NA		20100703
614	1	3	1	1	0	0	0	0	5	0		20100225	20100329	20100419	20100524	20100620										20091018	20091018	55	154	51	480	2	20091225	480	2	20100520	480	4			2	2			2		NA		20100724
615	1	3	2	3	2	0	0	0	6	1		20100114	20100316	20100416	20100517	20100531	20100608									20091012		49	157	52	5	2	20100316	15	2	20100531	15	4			2	2			2		NA		20100620
616	1	3	1	1	0	0	0	0	5	0		20100219	20100520	20100617	20100625	20100709										20091010		59	162	61	5	4			4			4			2	2			2		NA		20100724
617	1	3	2	3	0	2	0	0	6	1		20100127	20100223	20100402	20100420	20100514	20100614									20091021	20091021	60	160	62	30	2	20100531	30	4			4			2	2			2		NA		20100730
618	1	3	2	2	1	0	0	0	8	1		20091113	20091225	20100201	20100305	20100405	20100429	20100514	20100528							20090822	20090822	63	156	64	30	2	20100115	30	2	20100409	30	4			2	2			2		NA		20100603
80	1	1	1	1	0	0	0	0	6	1	1	40455	40220	40253	40278	40299	40312									40040	40040	70	161	70	120	4		NA	4		NA	4		NA	2	2			2	NA	NA		40318
86	1	1	1	1	1	0	0	0	6	1	1	40035	40074	40137	40162	40215	40238									39970		56	163	60	5	2	40095	5	2	40238	5	4		NA	2	1		N11.9	2	NA	NA		40257
84	1	1	1	1	0	0	0	0	7	1	1	40053	40107	40155	40198	40246	40252	40262								39986		59	159	61	30	4		NA	4		NA	4		NA	2	2			2	NA	NA		40265
87	1	1	2	5	4	0	1	0	6	1	1	40087	40156	40219	40252	40253	40258									40011		57	168	59	60	3		NA	NA		NA	NA		NA	2	1		N11.9,105.9	2	NA	NA		40254
88	1	1	2	2	2	0	0	0	6	1	1	40095	40157	40189	40204	40257	40290									40029		65	170	68	60	4		NA	4		NA	4		NA	2	2			2	NA	NA		40296
89	1	1	2	3	3	0	0	0	6	1	1	40040	40118	40198	40231	40256	40257									39979		43	150	45	90	4		NA	4		NA	4		NA	2	1		N11.9	2	NA	NA		40258
90	1	1	2	3	3	0	0	0	6	1	1	40098	40161	40210	40238	40269	40293									40032		51	150	52	20	2	40204	NA	NA		NA	NA		NA	2	2			2	NA	NA		40297
91	1	1	2	4	3	0	1	0	6	1	1	40035	40092	40137	40193	40227	40241									39965	39965	51	155	54	4	NA		NA	NA		NA	NA		NA	2	2			2	NA	NA		40245
92	1	1	2	3	3	0	0	0	6	1	1	40061	40142	40164	40189	40234	40243									39988	39956	58	156	59	180	2	40193	2880	NA		NA	NA		NA	2	1		N11.9	2	NA	NA		40244
93	1	1	2	3	3	0	0	0	7	1	1	40035	40091	40127	40172	40196	40229	40243								39966	40027	63	151	65	180	3		NA	NA		NA	NA		NA	2	2			2	NA	NA		40250
94	1	1	2	4	4	0	0	0	7	1	1	40058	40127	40172	40185	40234	40247	40257								39986		60	150	61	80	4		NA	4		NA	4		NA	2	2			2	NA	NA		40262
95	1	1	2	3	3	0	0	0	6	1	1	40047	40123	40157	40189	40231	40246									40256		60	161	62	130	3		NA	NA		NA	NA		NA	2	1		O14.9	2	NA	NA		40260
102	1	1	1	1	0	0	0	0	10	1	1	40157	40183	40216	40245	40275	40282	40296	40309	40313	40314					40047	40047	50	151	52	20	NA	40247	1440	4		NA	4		NA	2	1		N10	2	NA	NA		40315
107	1	1	1	2	4	4	0	0	6	1	1	40035	40106	40133	40171	40213	40241									39962	39962	55	159	59	15	2	40173	5	4		NA	4		NA	2	2			2	NA	NA		40242
402	1	1	2	3	2	0	0	0	6	1	1	40167	40220	40284	40309	40343	40378									40099	40100	64	158	63	120	2	40225	120	4		NA	4		NA	2	2			2	NA	NA		40379
404	1	1	1	1	0	0	0	0	7	1	1	40119	40156	40184	40219	40253	40287	40325								40060	40060	62	156	61	30	2	40190	30	2	40246	30	4		NA	2	2			2	NA	NA		40328
81	1	1	2	4	5	0	0	0	7	1	1	40096	40130	40172	40194	40235	40262	40295								40023	40017	61	158	65	30	2	40172	1440	NA		NA	NA		NA	2	2			2	NA	NA		40301
81	1	1	2	4	5	0	0	0	7	1	1	40096	40130	40172	40194	40235	40262	40295								40023	40017	61	158	65	30	2	40172	1440	NA		NA	NA		NA	2	2			2	NA	NA		40301
82	1	1	2	3	3	0	0	0	10	1	1	40149	40192	40194	40227	40275	40306	40308	40313	40314	40315					40037	40037	70	161	71	30	2	40148	1440	4		NA	4		NA	2	1		N00	2	NA	NA		40318
85	1	1	1	1	1	0	0	0	7	1	1	40028	40066	40083	40134	40181	40210	40246								39976	39975	50	165	55	60	4		NA	4		NA	4		NA	2	2			2	NA	NA		40254
97	1	1	2	3	3	0	0	0	8	1	1	40127	40162	40199	40210	40231	40238	40269	40276							40026		85	161	90	45	2	40238	1440	4		NA	4		NA	2	1		N11.9, J01.9	2	NA	NA		40280
98	1	1	2	4	4	0	0	0	6	1	1	40036	40093	40161	40218	40256	40269									39992	39992	72	165	74	180	2	40055	98	4		NA	4		NA	2	1		N11.9	2	NA	NA		40272
99	1	1	1	1	0	0	0	0	6	1	1	40067	40127	40184	40213	40248	40284									40004	40004	60	154	61	20	2	40184	20	4		NA	4		NA	2	2			2	NA	NA		40287
100	1	1	2	2	2	0	0	0	7	1	1	40080	40137	40189	40238	40269	40279	40288								40018	40018	51	151	53	120	2	40119	1440	4		NA	4		NA	2	2			2	NA	NA		40289
101	1	1	2	2	2	0	0	0	7	1	1	40148	40194	40219	40246	40281	40302	40323								40059		59	153	60	90	4		NA	4		NA	4		NA	2	2			2	NA	NA		40327
103	1	1	2	6	6	0	0	0	7	1	1	40068	40132	40163	40204	40237	40270	40301								40017		71	169	75	110	2	40194	1440	4		NA	4		NA	2	2			2	NA	NA		40310
104	1	1	2	3	3	0	0	0	7	1	1	40144	40157	40168	40247	40277	40297	40311								40048	40048	59	160	63	75	4		NA	4		NA	4		NA	2	2			2	NA	NA		40313
105	1	1	2	2	2	0	0	0	8	1	1	40115	40162	40177	40193	40220	40263	40297	40308							40062	40063	57	159	59	10	2	40528	18	4		NA	4		NA	2	1		glaucoma	2	NA	NA		40309
106	1	1	2	4	3	0	0	0	8	1	1	40102	40135	40173	40193	40215	40236	40260	40289							40040	40038	73	165	76	5	2	40173	960	4		NA	4		NA	2	1		N11.9,G93	2	NA	NA		40313
390	1	1	1	1	0	0	0	0	7	1	1	40212	40238	40269	40305	40348	40379	40400								40127		55	154	59	120	2	40349	30	4		NA	4		NA	2	2			2	NA	NA		40406
391	1	1	2	3	2	0	0	0	8	1	1	40193	40234	40267	40294	40328	40357	40379	40391							40114	40115	60	162	62	70	4		NA	4		NA	4		NA	2	2			2	NA	NA		40393
392	1	1	1	1	0	0	0	0	7	1	1	40212	40255	40275	40301	40328	40379	40396								40122	40121	65	167	68	30	2	40257	60	4		NA	4		NA	2	2			2	NA	NA		40400
393	1	1	2	2	1	0	0	0	7	1	1	40145	40204	40240	40270	40298	40325	40340								40061		56	152	56.5	30	4		NA	4		NA	4		NA	2	1		N11.9	2	NA	NA		40343
394	1	1	2	2	1	0	0	0	7	1	1	40212	40244	40271	40314	40406	40379									40139	40137	50	148	52	30	2	40273	30	4		NA	4		NA	2	2			2	NA	NA		40417
395	1	1	1	1	0	0	0	0	7	1	1	40145	40177	40207	40257	40290	40318	40334								40060	40060	56	155	57	60	3		NA	4		NA	4		NA	2	2			2	NA	NA		40336
396	1	1	2	3	2	0	0	0	6	1	1	40091	40157	40215	40247	40279	40301									40030	40030	54	151	56	120	4		NA	4		NA	4		NA	2	2			2	NA	NA		40316
400	1	1	2	3	2	0	0	0	7	1	1	40135	40176	40215	40275	40309	40350	40385								40074	40074	59	162	61	40	4		NA	4		NA	4		NA	2	2			2	NA	NA		40391
401	1	1	1	1	0	0	0	0	6	1	1	40171	40229	40287	40319	40349	40379									40104	40104	64	159	63	180	2	40184	99	4		NA	4		NA	2	2			2	NA	NA		40384
405	1	1	2	2	1	0	0	0	7	1	1	40116	40174	39848	40289	40309	40333	40336								40050	40050	61	154	60	240	4		NA	4		NA	4		NA	2	2			2	NA	NA		40338
409	1	1	2	2	1	0	0	0	7	1	1	40176	40219	40301	40336	40356	40373									40097	40101	59	160	61	100	2	40260	60	4		NA	4		NA	2	2			2	NA	NA		40376
410	1	1	2	3	2	0	0	0	7	1	1	40148	40205	40238	40283	40323	40352	40378								40101		52	155	55	30	4		NA	4		NA	4		NA	2	2			2	NA	NA		40388
411	1	1	1	1	0	0	0	0	6	1	1	40148	40184	40219	40252	40297	40359									40087	40087	52	155	53	30	2	40522	30	4		NA	4		NA	2	2			2	NA	NA		40367
412	1	1	2	3	2	0	0	0	6	1	1	40090	40153	40219	40253	40280	40304									40026	40026	58	156	76	90	2	40184	90	4		NA	4		NA	2	2			2	NA	NA		40309
436	1	1	2	3	2	0	0	0	6	1	1	40198	40238	40271	40308	40332	40379									40119	40118	59	160	61	20	2	40247	30	4		NA	4		NA	2	2			2	NA	NA		40394
83	1	1	2	3	3	0	0	0	7	1	1	40057	40130	40172	40195	40221	40240	40250								39974	39974	79	165	83	15	2	40101	10	4		NA	4		NA	2	2			2	NA	NA		40253
398	1	1	2	2	1	0	0	0	7	1	1	40092	40157	40210	40248	40284	40299	40306								40391	40391	63	151	62	99	2	40243	360	4		NA	4		NA	2	2			2	NA	NA		40308
399	1	1	1	1	0	0	0	0	8	1	1	40177	40230	40288	40318	40355	40367	40385	40410							40132	40132	54	155	53	20	4		NA	4		NA	4		NA	2	2			2	NA	NA		40413
403	1	1	2	3	2	0	0	0	6	1	1	40106	40173	40228	40292	40294	40316									40053	40053	63	154	62	240	4		NA	4		NA	4		NA	2	2			2	NA	NA		40347
406	1	1	2	2	1	0	0	0	7	1	1	40090	40163	40229	40256	40286	40315	40332								40051	40054	66	160	64	30	2	40184	45	4		NA	4		NA	2	2			2	NA	NA		40334
407	1	1	2	3	2	0	0	0	8	1	1	40087	40162	40206	40256	40298	40326	40344	40360							40001	40002	63	161	65	60	2	40298	60	4		NA	4		NA	2	2			2	NA	NA		40370
408	1	1	2	2	1	0	0	0	6	1	1	40137	40177	40234	40292	40321	40354									40076	40076	60	160	62	120	2	40488	60	4		NA	4		NA	2	2			2	NA	NA		40358
96	1	1	2	2	1	0	0	0	6	1	1	40055	40090	40163	40225	40256	40269									39993		53	151	54	120	3		NA	4		NA	4		NA	2	2			2	NA	NA		40271
397	1	1	2	2	1	0	0	0	8	1	1	40146	40177	40201	40236	40271	40299	40327	40336							40062	40066	50	151	51	130	3		NA	4		NA	4		NA	2	1		K73.9	2	NA	NA		40339
44	1	2	1	1	0	0	0	0	4	0	0	40147	40156	40177	40196											40053		48	152	52	10	2	40214	10	2	40339	10	4		NA	2	2			2	NA	NA		40349
45	1	2	2	4	2	0	1	0	6	1	1	40169	40188	40233	40241	40302	40347									40047	40050	NA	NA	60	30	2	40203	720	2	40308	360	4		NA	2	2			2	NA	NA		40349
46	1	2	2	4	3	0	0	0	6	1	1	40114	40189	40234	40274	40315	40341									40066	40063	50	156	52	10	2	40114	15	2	40315	15	4		NA	2	2			2	NA	NA		40341
54	1	2	1	1	0	0	0	0	6	1	1	40219	40267	40273	40283	40284	40286									40007	40007	53	156	61	10	2	40219	10	2	40285	10	NA		NA	2	2			2	NA	NA		40286
78	1	2	2	2	2	0	0	0	6	1	1	40101	40198	40224	40252	40275	40305									39992	40013	54	160	57	20	2	40260	240	4		NA	4		NA	2	2			2	NA	NA		40306
433	1	2	1	1	0	0	0	0	7	1	1	40085	40127	40181	40261	40312	40384	40415								40050	40051	68	168	70	30	2	40181	60	4		NA	4		NA	2	2			2	NA	NA		40416
50	1	2	2	2	2	0	0	0	6	1	1	40057	40114	40172	40198	40220	40234									39970	39970	76	163	80	20	2	40057	20	NA		NA	NA		NA	2	1		K73,XAG,XrBronchit	2	NA	NA		40249
53	1	2	1	1	0	0	0	0	7	1	1	40141	40175	40181	40219	40251	40288	40303								40048	40049	52	168	55	10	2	40222	1440	2	40293	1440	4		NA	2	1		E05	2	NA	NA		40318
79	1	2	2	3	1	0	1	0	6	1	1	40099	40142	40168	40203	40227	40256									40031	40031	48	158	52	10	2	40099	10	4		NA	4		NA	2	2			2	NA	NA		40299
434	1	2	2	4	3	0	0	0	6	1	1	40141	40152	40212	40281	40356	40387									40116	40116	68	167	69	120	2	40358	180	4		NA	4		NA	2	2			2	NA	NA		40393
435	1	2	2	3	2	0	0	0	6	1	1	40137	40151	40212	40261	40328	40385									40106	40106	71	165	75	10	2	40383	300	4		NA	4		NA	2	2			2	NA	NA		40387
47	1	2	2	2	0	1	0	0	6	1	1	40085	40167	40210	40246	40270	40288									40009	40009	55	160	58	30	2	40085	30	2	40286	30	4		NA	2	2			2	NA	NA		40289
48	1	2	2	2	1	0	0	0	6	1	1	40121	40161	40198	40220	40261	40278									40018	40017	60	158	55	40	2	40154	60	2	40251	120	4		NA	2	2			2	NA	NA		40296
49	1	2	2	3	1	0	0	0	6	1	1	40106	40138	40159	40173	40206	40255									40012	40012	55	158	58	60	2	40106	60	2	40188	60	NA		NA	2	2			2	NA	NA		40267
51	1	2	2	3	2	0	0	0	8	1	1	40020	40045	40077	40088	40135	40174	40193	40218							39948	39948	72	168	74	120	2	40050	120	2	40171	120	2	2010-02-23	120	2	2			2	NA	NA		40245
52	1	2	1	1	0	0	0	0	5	0	0	40119	40192	40252	40274	40299										40082	40082	51	157	52	60	2	40188	98	2	40258	98	4		NA	2	2			2	NA	NA		40308
55	1	2	1	1	0	0	0	0	6	1	1	40184	40186	40206	40224	40232	40260									40014	40014	50	153	54	20	2	40184	20	2	40232	20	NA		NA	2	2			2	NA	NA		40278
77	1	2	1	1	0	0	0	0	6	1	1	40216	40247	40270	40297	40308	40331									40106	40103	53	168	62	60	2	40114	120	2	40252	120	4		NA	2	2			2	NA	NA		40340
208	0	4	2	2	1	0	0	0	7	1	1	40095	40101	40140	40144	40203	40241	40261								39998	40101	55	161	57	40	2	40101	10	4		NA	4		NA	2	2			2	NA	NA		40274
212	0	4	1	1	0	0	0	0	5	0	0	40085	40098	40149	40189	40260										40005	40100	40	154	45	30	4		NA	4		NA	4		NA	2	2			2	NA	NA		40284
218	0	4	1	1	0	0	0	0	5	0	0	40088	40152	40198	40242	40264										40004	40122	58	156	60	30	1	40091	15	1	40183	15	NA		NA	2	2			2	NA	NA		40274
219	0	4	1	1	0	0	0	0	6	1	1	40096	40142	40167	40219	40245	40265									40002	40119	57	158	59	60	4		NA	4		NA	4		NA	2	2			2	NA	NA		40274
260	0	4	1	1	0	0	0	0	5	0	0	40141	40168	40234	40301	40317										40044	40044	48	165	49.5	40	2	40152	40	2	40301	40	4		NA	2	1		E00	2	NA	NA		40318
264	0	4	2	2	1	0	0	0	4	0	0	40164	40198	40213	40276											40002	39995	62	155	63.6	40	1	40165	25	1	40276	20	4		NA	2	2			2	NA	NA		40280
288	0	4	2	3	2	0	0	0	5	0	0	40014	40039	40081	40198	40235										39953	39947	52	157	55	60	2	40014	60	2	40235	60	4		NA	2	2			2	NA	NA		40248
296	0	4	2	2	1	0	0	0	4	0	0	40080	40162	40206	40268											40006	40011	49.5	152	51	30	2	40080	20	2	40227	20	4		NA	2	2			2	NA	NA		40285
299	0	4	1	1	0	0	0	0	6	1	1	40049	40095	40128	40189	40247	40287									40052	40053	53	160	54	30	2	40049	10	2	40248	10	4		NA	2	2			2	NA	NA		40296
333	0	4	2	4	3	0	0	0	3	0	0	40246	40259	40307												40071	40069	66	156	67.5	45	2	40259	15	4		NA	4		NA	2	2			2	NA	NA		40341
362	0	4	2	3	2	0	0	0	5	0	0	40127	40192	40267	40329	40347										40070	40072	72	159	73	60	2	40128	60	4		NA	4		NA	2	2			2	NA	NA		40354
365	0	4	1	1	0	0	0	0	6	1	1	40114	40168	40234	40288	40311	40350									40072	40076	58	160	60	50	2	40115	60	2	40288	60	4		NA	2	2			2	NA	NA		40358
369	0	4	2	2	1	0	0	0	6	1	1	40157	40199	40256	40324	40332	40374									40137	40134	62	160	63.5	30	2	40157	60	2	40324	60	4		NA	2	2			2	NA	NA		40404
468	0	4	2	2	1	0	0	0	6	1	1	40186	40242	40280	40367	40373	40406									40143	40143	60	163	63	20	2	40234	30	2	40374	10	4		NA	2	2			2	NA	NA		40416
68	0	5	2	2	1	0	0	0	4	0	0	40110	40148	40245	40272											40040	40035	52	148	55	60	3	40111	60	3	40174	60	4		NA	2	2			2	NA	NA		40316
207	0	5	2	3	2	0	0	0	4	0	0	40080	40093	40200	40317													65	165	68	50	2	40071	45	2	40193	45	4		NA	2	2			2	NA	NA		40335
220	0	5	1	1	0	0	0	0	8	1	1	40024	40066	40111	40148	40178	40193	40213	40238							39961	39961	53	152	55	30	1	40025	10	1	40112	10	1	2010-03-02	5	2	2			2	NA	NA		40242
228	0	5	2	2	1	0	0	0	3	0	0	40232	40246	40259												40004	40004	82	164	84.3	90	1	40233	30	NA		NA	NA		NA	2	2			2	NA	NA		40285
244	0	5	1	1	0	0	0	0	6	1	1	40045	40087	40161	40206	40231	40247									39977	39984	83	161	84.5	30	2	40045	40	2	40206	40	2	2010-03-10	40	NA	2			NA	NA	NA		40254
245	0	5	2	3	2	0	0	0	7	1	1	40081	40137	40165	40200	40235	40253	40269								39995	40007	67	153	68.5	30	1	40081	15	1	40201	20	2		NA	2	2			NA	NA	NA		40274
247	0	5	2	2	1	0	0	0	5	0	0	40028	40061	40191	40197	40235										39975	40347	64.5	157	65	10	2	40030	20	2	40196	20	2	2010-02-24	20	2	2			2	NA	NA		40248
249	0	5	2	2	1	0	0	0	4	0	0	40154	40191	40298	40331											40063	40074	65	162	67.5	30	2	40150	20	2		99	2		NA	2	2			2	NA	NA		40351
252	0	5	1	1	0	0	0	0	7	1	1	40046	40091	40116	40175	40203	40231	40253								39981	39981	56	160	58.5	2	2	40046	20	4		NA	4		NA	2	2			2	NA	NA		40256
259	0	5	2	2	1	0	0	0	5	0	0	40043	40108	40182	40196	40231										39979	39980	55	165	56	20	2	40043	30	2	40205	30	4		NA	2	2			2	NA	NA		40245
262	0	5	1	1	0	0	0	0	4	0	0	40081	40132	40181	40283											40009	40009	82	154	83.3	40	2	40082	40	2	40189	20	4		NA	2	2			2	NA	NA		40328
263	0	5	2	3	2	0	0	0	6	1	1	40056	40087	40151	40205	40253	40270									40012	40013	95	166	100	20	2	40056	15	2	39873	15	4		NA	2	2			2	NA	NA		40284
265	0	5	1	1	0	0	0	0	6	1	1	40116	40149	40200	40241	40311	40331									40069	40074	56	155	58	60	2	40116	80	2	40311	80	4		NA	2	2			2	NA	NA		40340
275	0	5	2	3	2	0	0	0	4	0	0	40156	40218	40261	40290											40078	40081	70	161	77	40	2	40170	10	2	40219	10	4		NA	2	1	I00		2	NA	NA		40331
284	0	5	1	1	0	0	0	0	7	1	1	40095	40134	40176	40210	40245	40312	40332								40052	40050	58	160	59	60	2	40095	60	2	40312	60	4		NA	2	2			2	NA	NA		40348
285	0	5	1	1	0	0	0	0	5	0	0	40122	40158	40218	40282	40312										40001	40004	54	152	55.4	15	2	40126	10	2	40294	10	4		NA	2	2			2	NA	NA		40337
292	0	5	1	1	0	0	0	0	5	0	0	40077	40095	40170	40194	40291										40030	40026	57	160	58	30	2	40077	20	2	40295	20	4		NA	2	2			2	NA	NA		40309
297	0	5	1	1	0	0	0	0	6	1	1	40081	40123	40186	40234	40255	40269									40012	40017	63	160	64.5	30	2	40081	30	2	40255	30	4		NA	2	2			2	NA	NA		40290
302	0	5	1	1	0	0	0	0	7	1	1	40118	40167	40204	40214	40252	40274	40329								40076	40076	60	156	61	30	2	40118	30	2	40252	30	4		NA	2	2			2	NA	NA		40354
303	0	5	2	2	1	0	0	0	9	1	1	40144	40147	40184	40219	40274	40305	40336	40350	40357						40082	40079	60	168	64.5	10	2	40119	10	2	40301	10	2	2010-06-24	10	2	2			2	NA	NA		40359
334	0	5	2	4	2	1	0	0	6	1	1	40190	40211	40218	40261	40297	40318									40045	40045	62	164	64	40	2	40206	10	2	40298	10	4		NA	2	2			2	NA	NA		40332
361	0	5	1	1	0	0	0	0	6	1	1	40115	40151	40205	40248	40311	40339									40065	40066	60	155	61.5	30	2	40116	35	2	40205	35	2	2010-05-13	35	2	2			2	NA	NA		40351
364	0	5	1	1	0	0	0	0	6	1	1	40171	40184	40251	40289	40346	40360									40099	40101	63	160	65	60	2	40171	60	2	40289	60	2	2010-06-17	60	2	2			2	NA	NA		40379
370	0	5	1	1	0	0	0	0	6	1	1	40172	40196	40269	40308	40339	40367									40111	40103	67	163	68	60	2	40537	60	2	40339	60	4		NA	2	2			2	NA	NA		40393
371	0	5	2	3	2	0	0	0	4	0	0	40261	40295	40345	40392											40098	40098	70	154	73	35	2	40295	35	4		NA	4		NA	2	2			2	NA	NA		40407
373	0	5	2	2	1	0	0	0	7	1	1	40134	40134	40280	40309	40331	40359	40381								40134	40134	64.4	165	65	30	2	40190	10	2	40359	10	4		NA	2	2			2	NA	NA		40413
374	0	5	1	1	2	2	2	2	3	0	0	40184	40289	40360												40101	40106	71	162	73	40	2	40185	60	4		NA	4		NA	2	2			2	NA	NA		40382
376	0	5	2	4	3	0	0	0	5	0	0	40204	40273	40326	40364	40395										40121		63	154	66	15	2	40204	15	2	40326	15	4		NA	2	2			2	NA	NA		40401
524	0	5	1	1	0	0	0	0	4	0	0	40193	40273	40334	40351											40116	40086	56	160	57.5	99	2	40193	15	4		NA	4		NA	2	2			2	NA	NA		40361
538	0	5	1	1	0	0	0	0	5	0	0	40127	40199	40256	40324	40332										40066	40070	72	163	73	20	2	40128	70	2	40259	70	2	2010-06-04	70	2	2			2	NA	NA		40352
544	0	5	2	3	1	1	0	0	8	1	1	40120	40183	40204	40249	40270	40302	40345	40357							40068	40068	56	153	57	20	2	40120	20	4		NA	4		NA	2	2			2	NA	NA		40364
546	0	5	1	1	0	0	0	0	5	0	0	40164	40217	40275	40349	40375										40096	40096	68	158	69.3	20	2	40164	20	2	40349	20	4		NA	2	2			2	NA	NA		40386
210	0	5	1	1	0	0	0	0	8	1	1	40056	40101	40147	40139	40189	40234	40249	40252							40011	40101	70	165	77	40	2	40057	20	4		NA	4		NA	2	2			2	NA	NA		40260
217	0	5	2	3	2	0	0	0	6	1	1	40057	40140	40203	40232	40233	40259									40000	40073	64	164	69.3	30	2	40073	10	2	40262	10	4		NA	2	2			2	NA	NA		40278
221	0	5	2	5	3	1	0	0	5	0	0	40099	40136	40185	40241	40302										40041	40043	66	160	68.5	30	2	40099	45	2	40241	45	4		NA	2	2			2	NA	NA		40324
251	0	5	1	1	0	0	0	0	6	1	1	40059	40107	40157	40182	40219	40234									39958	39958	61	163	63.8	20	2	40060	10	2	40234	20	4		NA	2	2			2	NA	NA		40242
267	0	5	2	5	4	0	0	0	3	0	0	40154	40157	40280												40050	40033	74.8	163	89	30	2	40154	10	2	40280	10	4		NA	2	2			2	NA	NA		40290
268	0	5	1	1	0	0	0	0	5	0	0	40093	40156	40188	40229	40262										40000	40001	55	166	57	30	2	40094	20	2	39865	20	4		NA	NA	2			2	NA	NA		40269
271	0	5	1	1	0	0	0	0	5	0	0	40066	40130	40171	40221	40253										39993	39987	62	161	62.5	15	2	40067	10	4		NA	4		NA	2	2			2	NA	NA		40274
293	0	5	2	2	1	0	0	0	5	0	0	40112	40149	40191	40262	40302										40029	40033	57	158	57.5	99	2	40112	60	2	40291	25	4		NA	2	2			2	NA	NA		40313
298	0	5	2	2	1	0	0	0	7	1	1	40114	40138	40177	40212	40269	40312	40331								40067	40436	62	162	63.5	15	2	40114	20	2	40269	20	4		NA	2	NA			2	NA	NA		40340
307	0	5	1	1	0	0	0	0	7	1	1	40175	40238	40274	40301	40308	40315	40322								40041	40053	48.6	NA	55	30	2	40177	10	2	40282	10	4		NA	2	2			2	NA	NA		40327
310	0	5	1	1	0	0	0	0	6	1	1	40011	40086	40169	40196	40227	40242									39969	39969	51	154	51.5	35	2	40021	60	2	40098	60	2	2010-02-18	70	2	2			2	NA	NA		40249
314	0	5	1	2	0	0	1	0	3	0	0	40066	40133	40247												40022	40022	57	165	55	2	2	40126	99	4		NA	4		NA	2	2			2	NA	NA		40302
315	0	5	2	4	1	0	2	0	5	0	0	40093	40191	40234	40259	40282										40032	40032	66	168	67	20	2	40093	20	2	40254	20	4		NA	2	2			2	NA	NA		40294
332	0	5	1	1	0	0	0	0	6	1	1	40129	40172	40239	40267	40274	40302									40036	40043	65	165	66.9	15	2	40127	10	2	40239	10	4		NA	2	2			2	NA	NA		40316
388	0	5	2	2	1	0	0	0	4	0	0	40188	40296	40337	40392											40126	40125	74	160	74.9	30	2	40188	30	2	40392	30	4		NA	2	2			2	NA	NA		40398
389	0	5	2	3	2	0	0	0	5	0	0	40266	40288	40353	40367	40401										40129	40129	63	165	65	30	2	40353	30	4		NA	4		NA	2	2			2	NA	NA		40407
2	0	7	2	2	2	0	0	0	5	0	0	40123	40182	40219	40266	40318										40049	40046	77.5	148	78.5	60	2	40124	10	2	40220	10	4		NA	2	2			2	NA	NA		40330
223	0	7	2	2	1	0	0	0	6	1	1	40121	40170	40206	40256	40295	40318									40061	40071	66	161	67	30	2	40486	30	2	40295	20	4		NA	2	2			2	NA	NA		40344
246	0	7	2	3	2	0	0	0	2	0	0	40203	40240													39996	39996	76.5	165	80	80	2	40203	80	4		NA	4		NA	2	2			2	NA	NA		40277
256	0	7	2	2	0	1	0	0	2	0	0	40312	40327													40052	40052	54	149	59	60	2	40312	60	4		NA	4		NA	2	2			2	NA	NA		40330
269	0	7	2	2	0	1	0	0	5	0	0	40012	40048	40066	40182	40234										39968	39965	70	153	72	40	2	40021	15	2	40070	30	4		NA	2	2			2	NA	NA		40249
273	0	7	1	1	0	0	0	0	7	1	1	40092	40156	40158	40218	40246	40289	40303								40036	40037	59.4	165	60.5	10	2	40021	10	2	40087	10	2	2010-02-08	10	2	1	N76		2	NA	NA		40306
274	0	7	1	1	0	0	0	0	3	0	0	40196	40240	40294												40032	40029	65	163	73	40	2	40196	10	2	40295	10	4		NA	2	2			2	NA	NA		40316
276	0	7	2	5	1	2	1	0	7	1	1	40095	40150	40175	40217	40241	40277	39922								40019	40023	67	171	70	10	2	40094	5	2	40114	5	2	2010-03-04	5	2	2			2	NA	NA		40299
283	0	7	2	3	2	0	0	0	6	1	1	40119	40165	40193	40238	40270	40324									40057	40071	64	166	65	90	2	40114	40	2	40325	40	2	2010-06-09	35	2	2			2	NA	NA		40339
283	0	7	2	3	2	0	0	0	6	1	1	40119	40165	40193	40238	40270	40324									40057	40071	64	166	65	90	2	40114	40	2	40325	40	2	2010-06-09	35	2	2			2	NA	NA		40339
286	0	7	2	2	1	0	0	0	5	0	0	40113	40140	40212	40298	40303										40060	40064	48	152	47.6	20	2	40115	15	2	40311	15	4		NA	NA	2			2	NA	NA		40346
312	0	7	2	2	1	0	0	0	4	0	0	40149	40182	40255	40304											40034	40034	43	150	45	50	2	40149	50	2	40239	50	4		NA	2	2			2	NA	NA		40309
368	0	7	2	4	3	0	0	0	7	1	1	40162	40203	40229	40258	40291	40318	40343								40108	40113	63	158	64.2	30	2	40162	10	2	39893	10	4		NA	2	2			2	NA	NA		40388
383	0	7	1	1	0	0	0	0	4	0	0	40172	40196	40271	40339											40106	40111	60	157	62.5	30	2	40172	60	2	40271	60	4		NA	2	2			2	NA	NA		40375
384	0	7	2	2	1	0	0	0	4	0	0	40190	40264	40307	40365											40132	40132	41	168	42.5	45	2	40192	45	4		NA	4		NA	2	2			2	NA	NA		40346
385	0	7	2	2	1	0	0	0	4	0	0	40248	40275	40291	40309											40134	40134	49.9	158	50.1	30	2	40249	10	2	40400	10	4		NA	2	2			2	NA	NA		40415
386	0	7	1	1	0	0	0	0	7	1	1	40163	40182	40273	40295	40329	40367	40399								40118	40118	54	159	55	40	2	40233	40	2	40364	40	4		NA	2	2			2	NA	NA		40407
541	0	7	1	1	0	0	0	0	5	0	0	40175	40212	40280	40347	40360										40087	40091	54	158	56	90	2	40176	120	2	40282	120	4		NA	2	2			2	NA	NA		40366
347	1	8	2	2	1	0	0	0	3	0	0	40149	40235	40334												40436		55	162	55	90	2	40302	120	4		NA	4		NA	2	2			2	NA	NA		40334
186	1	8	1	1	0	0	0	0	3	0	0	40175	40224	40278												40050		50	158	63	40	4		NA	4		NA	4		NA	2	2			2	NA	NA		40307
187	1	8	1	1	0	0	0	0	10	1	1	40035	40408	40052	40430	40086	40157	40197	40231	40240	40248					39979		47	145	47	25	2	40040	24	4		NA	4		NA	2	2			2	NA	NA		40252
346	1	8	1	1	0	0	0	0	7	1	1	40128	40185	40205	40247	40290	40329	40339								40068		51	158	51	5	2	40185	120	2	40290	120	4		NA	2	2			2	NA	NA		40352
352	1	8	2	4	3	0	0	0	6	1	1	40154	40154	40189	40231	40240	40241									39982		60	157	60	120	4		NA	4		NA	4		NA	2	2			2	NA	NA		40250
425	1	8	2	2	1	0	0	0	6	1	1	40244	40247	40317	40329	40361	40395									40165		58	160	58	30	2	40247	120	4		NA	4		NA	2	2			2	NA	NA		40420
426	1	8	2	2	1	0	0	0	8	1	1	40182	40234	40266	40309	40319	40331	40385	40386							40106		57	165	58	10	2	40266	120	4		NA	4		NA	2	2			2	NA	NA		40399
190	1	8	2	4	1	1	1	0	7	1	1	40135	40147	40164	40223	40295	40311	40322								40062		69	158	69	60	2	40147	99	2	40295	99	4		NA	2	2			2	NA	NA		40332
350	1	8	2	3	2	0	0	0	5	0	0	40135	40162	40213	40256	40260										40030		75	158	74	30	4		NA	4		NA	4		NA	2	2			2	NA	NA		40282
354	1	8	1	1	0	0	0	0	6	1	1	40256	40304	40312	40343	40350	40364									40094		60	157	60	60	2	40304	120	2	40351	120	4		NA	2	2			2	NA	NA		40367
422	1	8	2	2	1	0	0	0	9	1	1	40172	40203	40317	40332	40350	40374	40391	40405	40410						40129		52	151	52	120	2	40203	120	4		NA	4		NA	2	2			2	NA	NA		40413
424	1	8	2	2	1	0	0	0	5	0	0	40316	40332	40366	40399	40418										40138		62	160	62	30	2	40284	120	4		NA	4		NA	2	2			2	NA	NA		40418
429	1	8	2	3	2	0	0	0	7	1	1	40188	40213	40301	40303	40329	40343	40377								40109		50	161	50	60	2	40303	120	4		NA	4		NA	2	2			2	NA	NA		40378
430	1	8	2	3	2	0	0	0	5	0	0	40230	40294	40333	40357	40418										40166		85	165	85	120	2	40374	180	4		NA	4		NA	2	2			2	NA	NA		40419
431	1	8	2	4	3	0	0	0	6	1	1	40182	40199	40240	40310	40338	40357									40103		70	169	71	20	2	40199	120	4		NA	4		NA	2	2			2	NA	NA		40362
421	1	8	1	1	0	0	0	0	5	0	0	40247	40259	40299	40326	40354										40384		62	165	64	30	2	40261	20	4		NA	4		NA	2	2			2	NA	NA		40363
188	1	8	2	3	2	0	0	0	4	0	0	40106	40140	40147	40225											39984	39984	60	158	63	60	4		NA	4		NA	4		NA	2	2			2	NA	NA		40263
189	1	8	1	1	0	0	0	0	2	0	0	40106	40153													40041		59	165	59	120	4		NA	4		NA	4		NA	2	2			2	NA	NA		40303
193	1	8	2	3	2	0	0	0	7	1	1	40189	40240	40310	40319	40332	40343	40352								40119		55	161	65.5	30	4		NA	4		NA	4		NA	2	2			2	NA	NA		40359
348	1	8	2	2	1	0	0	0	5	0	0	40049	40089	40124	40505	40217										39999		64	154	60	120	2	40254	120	4		NA	4		NA	2	2			2	NA	NA		40270
351	1	8	2	4	3	0	0	0	3	0	0	40167	40179	40253												40031		74	160	NA	120	4		NA	4		NA	4		NA	2	2			2	NA	NA		40297
419	1	8	2	3	2	0	0	0	6	1	1	40163	40200	40203	40219	40286	40358									40204		58	151	58	120	2	40204	120	4		NA	4		NA	2	2			2	NA	NA		40385
191	1	8	1	1	0	0	0	0	4	0	0	40097	40154	40211	40231											40281		NA	156	68	120	2	40108	99	4		NA	4		NA	2	2			2	NA	NA		40245
349	1	8	2	2	1	0	0	0	6	1	1	40070	40172	40210	40227	40247	40263									39995		60	144	60	120	2	40074	120	2	40175	120	2	2010-03-11	120	2	2			2	NA	NA		40281
353	1	8	2	3	2	0	0	0	6	1	1	40073	40134	40142	40217	40231	40252									40002		60	158	61	80	4		NA	4		NA	4		NA	NA	2			2	NA	NA		40266
420	1	8	2	3	2	0	0	0	4	0	0	40154	40211	40253	40350											40092		64	157	71	180	2	40253	180	4		NA	4		NA	2	2			2	NA	NA		40376
423	1	8	2	2	1	0	0	0	3	0	0	40217	40247	40271												40050		55	150	55	480	2	40267	240	4		NA	4		NA	2	2			2	NA	NA		40333
427	1	8	2	2	1	0	0	0	7	1	1	40111	40162	40191	40229	40248	40276	40299								40053		65	156	65	180	2	40114	180	2	40278	60	4		NA	2	2			2	NA	NA		40302
428	1	8	2	3	2	0	0	0	8	1	1	40162	40217	40262	40274	40301	40329	40343	40359							40076		86	162	86	180	2	40177	120	4		NA	4		NA	2	2			2	NA	NA		40376
496	0	9	2	2	1	0	0	0	6	1	1	40166	40229	40262	40289	40318	40352									40096	40098	55	158	56	130	2	40198	30	4		NA	4		NA	2	2			2	NA	NA		40377
9	0	9	2	2	2	0	0	1	7	1	1	40113	40118	40146	40169	40266	40278	40282								40020		88	176	90	20	4		NA	4		NA	4		NA	2	1		N11	2	NA	NA		40282
10	0	9	2	3	3	0	0	0	6	1	1	40072	40092	40172	40202	40235	40266									39990	39970	67	161	68	180	2	40150	60	4		NA	NA		NA	2	2			2	NA	NA		40272
11	0	9	2	3	3	0	0	0	4	0	0	40173	40232	40259	40273											40083		55	144	52	120	3	40273	120	4		NA	4		NA	2	1		K29	2	NA	NA		40283
481	0	9	2	3	1	0	1	0	8	1	1	40076	40106	40142	40177	40190	40237	40261	40269							40010		73	151	73.2	30	2	40190	60	2	40261	90	4		NA	2	2			2	NA	NA		40269
479	0	9	1	1	0	0	0	0	5	0	0	40197	40255	40281	40317	40346										40118		60	150	62	90	2	40269	60	4		NA	4		NA	2	2			2	NA	NA		40367
480	0	9	2	2	0	0	0	0	7	1	1	40098	40138	40175	40208	40234	40298	40309								40055	40023	65	163	67	30	2	40143	30	4		NA	4		NA	2	2			2	NA	NA		40324
482	0	9	2	2	1	0	0	0	5	0	0	40199	40231	40256	40325	40348										40081		57	165	58	40	4		NA	4		NA	4		NA	2	2			2	NA	NA		40359
483	0	9	2	4	3	0	0	0	6	1	1	40188	40232	40254	40283	40322	40346									40134		50	154	52	30	2	40207	60	2	40327	120	4		NA	2	2			2	NA	NA		40388
484	0	9	2	4	3	0	0	0	6	1	1	40127	40171	40205	40241	40281	40305									40027		62	154	63	60	2	40137	120	2	40252	120	4		NA	2	2			2	NA	NA		40314
485	0	9	2	2	1	0	0	0	7	1	1	40087	40155	40210	40246	40280	40284	40311								40037	40040	53	157	54.7	60	2	40155	180	2	40287	240	4		NA	2	1	N72	N11	2	NA	NA		40323
486	0	9	2	3	2	0	0	0	6	1	1	40278	40320	40345	40368	40401	40413									40188		69	156	71	60	2	40312	70	2	40353	40	4		NA	2	1		N118 glomerulonephri	2	NA	NA		40420
487	0	9	1	1	0	0	0	0	5	0	0	40136	40197	40222	40257	40323										40071		60	155	60	40	2	40273	40	4		NA	4		NA	2	2			2	NA	NA		40342
497	0	9	1	1	0	0	0	0	8	1	1	40170	40214	40261	40295	40314	40330	40357	40374							40099	40099	60	160	62	60	2	40210	120	4		NA	4		NA	2	2			2	NA	NA		40378
7	0	9	2	2	2	0	0	0	6	1	1	40100	40183	40240	40273	40288	40299									40041	40105	52	150	53.5	20	NA	40100	60	NA	40293	60	4		NA	2	2			2	NA	NA		40319
8	0	9	2	4	3	0	1	0	3	0	0	40203	40232	40260												40081	40081	62	163	65	20	4		NA	4		NA	4		NA	2	2			2	NA	NA		40332
12	0	9	2	4	2	1	1	0	5	0	0	40087	40134	40166	40233	40292										40019		61	150	62	15	2	40093	98	4		NA	4		NA	2	2			2	NA	NA		40311
205	0	10	1	1	0	0	0	0	7	1	1	40135	40182	40238	40288	40345	40360	40370								40084	40357	70	160	72	120	2	40136	60	4		NA	4		NA	2	2			2	NA	NA		40373
206	0	10	2	3	2	0	0	0	6	1	1	40238	40268	40315	40346	40375	40379									40507	40268	64	160	65	120	2	40270	60	4		NA	4		NA	2	2			2	NA	NA		40385
319	0	10	2	3	2	0	0	0	7	1	1	40057	40096	40132	40172	40196	40220	40249								39982		75	158	78	120	2	40060	120	4		NA	4		NA	2	2			2	NA	NA		40252
321	0	10	2	2	1	0	0	0	8	1	1	40232	40238	40250	40269	40293	40319	40338	40344							40341	40349	58	160	60	120	2	40234	60	2	40340	60	4		NA	2	2			2	NA	NA		40349
322	0	10	2	3	2	0	0	0	9	1	1	40135	40168	40183	40231	40257	40286	40312	40331	40343						40068	40183	62	156	62	30	2	40183	60	4		NA	4		NA	2	2			2	NA	NA		40345
323	0	10	2	4	2	1	0	0	7	1	1	40058	40097	40135	40172	40191	40227	40249								39978		61	165	62	150	2	40423	60	4		NA	4		NA	2	2			2	NA	NA		40252
326	0	10	2	3	2	0	0	0	8	1	1	40107	40141	40161	40183	40204	40242	40261	40283							39999	40247	55	156	56	90	2	40107	60	4		NA	4		NA	2	2			2	NA	NA		40291
469	0	10	1	1	0	0	0	0	7	1	1	40190	40210	40256	40270	40287	40294	40346								40079		56	155	56	60	2	40191	60	2	40287	60	4		NA	2	2			2	NA	NA		40347
471	0	10	1	1	0	0	0	0	9	1	1	40248	40283	40317	40345	40368	40386	40399	40406	40414						40139		48	157	49	60	2	40252	60	4		NA	4		NA	2	2			2	NA	NA		40418
472	0	10	2	2	1	0	0	0	7	1	1	40193	40229	40253	40342	40360	40374	40384								40110		56	156	58	30	2	40198	99	4		NA	4		NA	2	2			2	NA	NA		40391
201	0	10	2	2	1	0	0	0	9	1	1	40087	40507	40172	40192	40228	40259	40271	40287	40301						40025	40090	50	154	51	120	2	40477	60	4		NA	4		NA	2	2			2	NA	NA		40306
318	0	10	2	2	1	0	0	0	7	1	1	40045	40074	40086	40115	40136	40207	40248								39984	40046	50	154	54	120	2	40057	120	4		NA	4		NA	2	2			2	NA	NA		40248
320	0	10	2	4	3	0	0	0	7	1	1	40026	40077	40104	40132	40169	40196	40227								39959		50	156	52	80	2	40189	10	4		NA	4		NA	2	2			2	NA	NA		40240
325	0	10	2	2	1	0	0	0	7	1	1	40066	40111	40137	40168	40196	40229	40242								39986	40086	48	153	49.5	120	2	40068	120	4		NA	4		NA	2	2			2	NA	NA		40249
327	0	10	2	2	1	0	0	0	6	1	1	40074	40108	40142	40177	40234	40252									39999		48	153	49.5	60	2	40182	60	4		NA	4		NA	2	2			2	NA	NA		40271
202	0	10	2	2	1	0	0	0	8	1	1	40134	40161	40219	40255	40287	40297	40303	40318							40037	40043	62	156	63	120	2	40135	60	2	40318	60	4		NA	2	2			2	NA	NA		40323
203	0	10	1	1	0	0	0	0	8	1	1	40128	40157	40179	40212	40235	40270	40298	40315							40051	40179	53	164	55	30	2	40137	60	2	40380	60	4		NA	2	2			2	NA	NA		40326
204	0	10	1	1	0	0	0	0	8	1	1	40196	40217	40235	40282	40298	40305	40310	40323							40048	40318	54	155	55	60	2	40197	60	4		NA	4		NA	2	2			2	NA	NA		40325
331	0	10	2	4	3	0	0	0	8	1	1	40147	40168	40185	40231	40246	40282	40294	40311							40045	40045	71	156	71.5	120	2	40186	60	4		NA	4		NA	2	2			2	NA	NA		40317
470	0	10	2	2	1	0	0	0	7	1	1	40181	40219	40249	40282	40316	40349	40374								40106		54	158	56	120	NA		NA	4		NA	4		NA	2	2			2	NA	NA		40389
473	0	10	1	1	0	0	0	0	8	1	1	40198	40234	40258	40286	40313	40339	40360	40374							40102		58	156	60	45	2	40198	60	4		NA	4		NA	2	2			2	NA	NA		40384
475	0	10	1	1	0	0	0	0	6	1	1	40252	40274	40301	40332	40375	40406									40502		49	156	49	99	2	40275	99	4		NA	4		NA	2	2			2	NA	NA		40407
478	0	10	2	4	2	0	1	0	7	1	1	40192	40242	40274	40315	40336	40380	40406								40132		48	155	49	120	2	40351	60	4		NA	4		NA	2	2			NA	NA	NA		40414
476	0	10	1	2	1	0	0	0	9	1	1	40126	40175	40197	40230	40250	40286	40319	40348	40360						40084		60	158	61	120	2	40183	120	4		NA	4		NA	2	2			2	NA	NA		40365
324	0	10	1	1	0	0	0	0	8	1	1	40121	40193	40235	40254	40287	40298	40307	40312							40043	40045	65	156	66	60	2	40122	60	4		NA	4		NA	2	2			2	NA	NA		40317
474	0	10	2	4	3	0	0	0	8	1	1	40207	40230	40255	40287	40314	40342	40364	40391							40118		63	159	63	120	2	40230	60	4		NA	4		NA	2	2			2	NA	NA		40405
16	1	11	1	1	0	0	0	0	7	1	1	40147	40162	40224	40257	40293	40328	40355								40089		56	154	60	30	2	40147	150	4		NA	4		NA	2	2			2	NA	NA		40357
416	1	11	1	1	0	0	0	0	7	1	1	40221	40249	40271	40307	40352	40378	40396								40134		63	161	65	50	2	40224	99	4		NA	4		NA	2	2			2	NA	NA		40400
417	1	11	1	4	2	1	0	0	8	1	1	40196	40217	40238	40243	40288	40315	40339	40364							40134		57	160	58	10	2	40211	120	4		NA	4		NA	2	2			2	NA	NA		40395
418	1	11	1	1	0	0	0	0	9	1	1	40198	40229	40258	40288	40320	40319	40349	40380	40391						40502		44	149	45	20	2	40207	99	4		NA	4		NA	2	2			2	NA	NA		40396
579	1	11	2	2	1	0	0	0	8	1	1	40200	40229	40248	40308	40344	40367	40392	40401							40143		72	162	78	50	2	40222	120	4		NA	4		NA	2	2			2	NA	NA		40411
598	1	11	1	1	0	0	0	0	9	1	1	39992	40004	40035	40068	40096	40132	40162	40188	40219						39958		58	156	59	50	2	39979	180	4		NA	4		NA	2	2			2	NA	NA		40252
14	1	11	2	5	5	0	0	0	8	1	1	40081	40101	40132	40167	40188	40232	40239	40244							39969		69	165	71	15	2	40162	15	2	40224	15	4		NA	2	2			2	NA	NA		40245
17	1	11	2	3	3	0	0	0	7	1	1	40189	40198	40235	40253	40288	40313	40343								40076		68	160	70	15	2	40252	150	4		NA	NA		NA	2	2			2	NA	NA		40349
18	1	11	2	4	3	0	0	0	6	1	1	40079	40096	40132	40167	40188	40232									39968		68	163	68	20	2	40185	15	2	40219	20	2	2010-02-23	15	2	2			2	NA	NA		40244
15	1	11	1	1	0	0	0	0	7	1	1	40132	40167	40193	40225	40251	40278	40301								40033	40031	58	157	62	5	2	40133	5	2	40252	5	4		NA	2	2			2	NA	NA		40308
117	0	12	2	4	3	0	0	1	6	1	1	40128	40183	40227	40248	40283	40303											49	144	50	10	2	40129	NA	2	40285	10	4		NA	2	2			2	NA	NA		40312
122	0	12	2	2	2	0	0	0	6	1	1	40119	40150	40206	40234	40248	40271									40366	40366	62	164	62	90	2	40136	90	4		NA	4		NA	2	2			2	NA	NA		40276
125	0	12	2	4	3	0	0	0	6	1	1	40168	40203	40231	40256	40303	40318									40076	40077	46	145	47	10	1	40169	10	2	40284	10	4		NA	2	2			2	NA	NA		40319
126	0	12	2	4	4	0	0	0	4	0	0	40045	40163	40235	40241											39969	39970	65	170	65	90	4		NA	4		NA	4		NA	2	2			2	NA	NA		40244
128	0	12	2	4	2	1	0	0	6	1	1	40086	40129	40192	40227	40241	40250									39991		62	160	63	40	2	40086	40	4		NA	4		NA	2	2			2	NA	NA		40250
130	0	12	2	4	4	0	0	0	4	0	0	40137	40157	40193	40241											39916		68	148	68	60	2	40157	60	4		NA	4		NA	2	2			2	NA	NA		40242
506	0	12	1	1	0	0	0	0	5	0	0	40182	40227	40248	40273	40320										40058	39846	69	170	71	20	2	40091	120	4		NA	4		NA	2	2			2	NA	NA		40323
507	0	12	1	1	0	0	0	0	6	1	1	40232	40259	40274	40302	40333	40360									40128	40127	47	156	50	30	2	39848	35	4		NA	4		NA	2	2			2	NA	NA		40391
508	0	12	2	2	1	0	0	0	7	1	1	40163	40196	40232	40248	40318	40346	40358								40083	40083	60	150	62	20	2	40172	120	2	40346	120	4		NA	2	2			2	NA	NA		40362
509	0	12	1	1	0	0	0	0	6	1	1	40147	40193	40252	40304	40318	40329									40068	40068	53	162	54	30	2	40148	25	2	40238	25	4		NA	2	2			2	NA	NA		40341
510	0	12	2	6	5	0	0	0	6	1	1	40495	40278	40282	40315	40336	40350									40077	40077	65	167	73	20	2	40248	20	4		NA	4		NA	2	2			2	NA	NA		40358
511	0	12	2	3	2	0	0	0	5	0	0	40252	40283	40301	40346	40353										40129	40129	61	146	60	15	2	40346	20	4		NA	4		NA	2	2			2	NA	NA		40357
512	0	12	2	4	3	0	0	0	6	1	1	40197	40269	40325	40353	40374	40392									40111	40091	45	151	48	20	2	40122	20	4		NA	4		NA	2	2			2	NA	NA		40408
513	0	12	1	1	0	0	0	0	5	0	0	39852	39901	39945	39967	40019										40152	40167	58	162	59	20	4		NA	4		NA	4		NA	2	2			2	NA	NA		40392
514	0	12	1	1	0	0	0	0	4	0	0	40139	40155	39855	39901											40000	40010	76	162	79	30	2	40136	60	4		NA	4		NA	2	2			2	NA	NA		40274
119	0	12	1	1	0	0	0	0	6	1	1	40046	40128	40192	40227	40240	40252									40355	40355	56	169	57	30	2	40129	30	4		NA	4		NA	2	2			2	NA	NA		40255
120	0	12	2	3	2	0	0	0	6	1	1	40046	40127	40189	40206	40231	40240									40353	40351	65	158	65	40	2	40127	40	4		NA	4		NA	2	2			2	NA	NA		40259
121	0	12	2	2	1	0	0	0	7	1	1	40037	40108	40157	40185	40227	40248	40262								40366	40366	56	156	56	60	1	40123	60	4		NA	4		NA	2	2			2	NA	NA		40269
123	0	12	1	1	0	0	0	0	7	1	1	40044	40061	40172	40190	40227	40241	40255								40355	40355	59	159	59	60	2	40168	NA	4		NA	4		NA	2	2			2	NA	NA		40265
124	0	12	2	4	3	0	1	0	7	1	1	40128	40157	40192	40227	40241	40248	40255										50	147	50	90	1	40129	90	4		NA	4		NA	1	2			2	NA	NA		40266
127	0	12	2	4	2	0	2	0	5	0	0	40055	40119	40192	40238	40252												64	165	65	60	2	40116	120	4		NA	4		NA	2	2			2	NA	NA		40264
129	0	12	1	1	0	0	0	0	4	0	0	40192	40231	40267	40288											40032	40030	63	175	64	90	2	40191	90	4		NA	4		NA	2	2			2	NA	NA		40298
131	0	12	1	1	0	0	0	0	6	1	1	40091	40164	40192	40248	40259	40297									40020	40018	50	149	51	25	2	40113	NA	4		NA	4		NA	2	2			2	NA	NA		40306
515	0	12	2	NA	2	0	0	0	4	0	0	40392	40282	40319	40351											40133	40135	71	168	72	80	2	40288	90	4		NA	4		NA	2	2			2	NA	NA		40395
516	0	12	2	2	1	0	0	0	6	1	1	40141	40161	40219	40324	40338	40346									40088		49	150	50	60	2	40122	60	4		NA	4		NA	2	2			2	NA	NA		40379
3	1	13	1	1	0	0	0	0	7	1	1	40142	40168	40184	40239	40269	40311	40348								40057	40050	60	160	62	60	2	40215	60	2	40300	60	4		NA	2	2			2	NA	NA		40351
4	1	13	2	1	1	0	0	0	6	1	1	40151	40196	40234	40284	40313	40322									40066	40064	58	158	59	180	3	40152	98	4		NA	4		NA	2	2			2	NA	NA		40345
5	1	13	2	4	3	1	0	0	5	0	0	40078	40169	40200	40237	40238										40007		74	168	75	135	1	40116	10	1	40200	10	NA		NA	2	1	A52		2	NA	NA		40256
31	1	13	1	1	0	0	0	0	7	1	1	40087	40123	40174	40212	40197	40311	40314								40051	40057	56	160	57	128	4		NA	4		NA	4		NA	2	2			2	NA	NA		40316
32	1	13	2	2	1	0	0	0	8	1	1	40054	40112	40143	40196	40213	40254	40263	40285							40001	40001	95	163	99	60	2	40238	40	2	40269	40	4		NA	2	2			2	NA	NA		40288
33	1	13	2	5	4	0	0	0	6	1	1	40086	40118	40153	40210	40243	40269									40001	40005	63	160	63.1	180	1	40059	180	2	40180	190	NA		NA	2	1		N11	2	NA	NA		40281
34	1	13	2	2	1	0	0	0	7	1	1	40043	40063	40127	40170	40210	40246	40259								39985		68	169	69.2	40	2	40355	300	NA		NA	NA		NA	2	2			2	NA	NA		40264
38	1	13	2	3	2	0	0	0	6	1	1	40081	40132	40196	40231	40247	40257									40000	40005	66	161	67	30	2	40059	30	NA		NA	NA		NA	2	2			2	NA	NA		40266
40	1	13	1	1	0	0	0	0	8	1	1	40026	40109	40133	40179	40211	40220	40238	40251							40019	39949	59	156	61	45	2	40059	45	2	40153	45	NA		NA	2	2			2	NA	NA		40253
43	1	13	2	4	3	0	0	0	7	1	1	40137	40197	40216	40273	40293	40332	40345								39995		73	146	73	40	2	40151	40	4		NA	4		NA	2	2			2	NA	NA		40349
517	1	13	2	2	0	1	0	0	7	1	1	40168	40219	40280	40312	40344	40357	40365								40107		65	158	65	30	2	40168	30	4		NA	4		NA	2	2			2	NA	NA		40380
520	1	13	2	3	1	0	1	0	7	1	1	40189	40232	40259	40296	40318	40345	40369								40122		58	159	58	40	2	40189	40	4		NA	4		NA	2	2			2	NA	NA		40385
521	1	13	1	1	0	0	0	0	6	1	1	40210	40253	40274	40299	40364	40380									40140	40137	56	160	56.3	25	2	40218	25	2	40288	25	4		NA	2	2			2	NA	NA		40402
522	1	13	1	1	0	0	0	0	7	1	1	40156	40229	40290	40307	40337	40338	40364								40116	40119	67	156	67.1	30	2	40184	30	2	40239	20	4		NA	2	2			2	NA	NA		40396
523	1	13	1	1	0	0	0	0	8	1	1	40214	40235	40257	40322	40352	40373	40385	40402							40132		63	162	63	99	2	40235	45	4		NA	4		NA	2	2			2	NA	NA		40402
526	1	13	1	1	0	0	0	0	7	1	1	40227	40318	40366	40382	40392	40403	40410								40535		54	153	54	99	2	40227	40	4		NA	4		NA	2	2			2	NA	NA		40413
527	1	13	2	3	2	0	0	0	7	1	1	40299	40287	40297	40346	40361	40373	40389								40142	40144	62	161	62.2	30	2	40212	30	2	40299	30	2		NA	2	2			2	NA	NA		40403
519	1	13	1	1	0	0	0	0	6	1	1	40238	40288	40357	40384	40392	40396									40527	40532	62	165	62.5	15	2	40219	30	4		NA	4		NA	2	2			2	NA	NA		40397
6	1	13	2	9	8	1	0	0	6	1	1	40046	40081	40123	40184	40212	40250									39993	39990	55	150	57	120	2	40046	120	1	40083	120	4		NA	2	2			2	NA	NA		40252
29	1	13	2	4	3	0	0	0	7	1	1	40114	40144	40153	40181	40243	40318	40356								40084	40087	56	162	58.7	120	2	40181	120	2	40277	120	4		NA	2	2			2	NA	NA		40358
30	1	13	1	1	0	0	0	0	7	1	1	40112	40142	40150	40162	40238	40259	40271								40076	40071	62	158	62.5	120	2	40114	120	4		NA	4		NA	2	2			2	NA	NA		40316
35	1	13	2	2	1	0	0	0	6	1	1	40024	40058	40153	40185	40213	40252									39979	39965	63	150	64	60	2	40024	60	2	40026	60	4		NA	2	2			2	NA	NA		40252
37	1	13	2	4	4	0	0	0	6	1	1	40147	40172	40205	40232	40262	40281									40009		58	156	60	45	1	40091	5	1	40205	5	NA		NA	2	NA			2	NA	NA		40281
39	1	13	2	2	1	0	0	0	6	1	1	40065	40118	40174	40184	40210	40240									39972	39965	62.8	153	63	60	2	40003	240	2	40102	240	2	2010-01-11	120	2	2			2	NA	NA		40264
41	1	13	2	2	1	0	0	0	8	1	1	40101	40158	40183	40242	40272	40308	40316	40331							40055		66	161	66	30	2	40260	30	4		NA	4		NA	2	2			2	NA	NA		40335
42	1	13	2	4	3	0	0	0	6	1	1	40087	40123	40174	40212	40287	40311									40045	40050	72	156	74	40	2	40181	40	2	40238	40	4		NA	2	2			2	NA	NA		40314
518	1	13	2	2	1	0	0	0	9	1	1	40151	40196	40227	40256	40283	40298	40303	40339	40364						40090	40090	82	153	82.8	30	2	40148	30	2	40239	30	4		NA	2	2			2	NA	NA		40375
525	1	13	2	2	1	0	0	0	6	1	1	40156	40231	40266	40285	40343	40379									40121	40118	68	161	68.2	20	2	40184	20	2	40253	20	4		NA	2	2			2	NA	NA		40400
36	1	13	2	2	1	1	0	0	8	1	1	40017	40107	40141	40155	40183	40211	40224	40237							39962		70	163	72	40	2	39974	15	4		NA	NA		NA	2	2			2	NA	NA		40241
112	0	14	2	4	4	0	0	0	8	1	1	40028	40070	40101	40157	40189	40219	40231	40239							39944	39965	80	151	80	30	2	40070	30	4		NA	4		NA	2	2			2	NA	NA		40254
113	0	14	2	4	3	1	0	0	14	1	1	40010	40015	40021	40029	40064	40078	40098	40114	40168	40183	40190	40210	40226	40232	39958	39953	61	160	63	30	3		NA	3		NA	3		NA	2	2			2	NA	NA		40238
114	0	14	2	3	2	0	0	0	6	1	1	40050	40073	40129	40217	40238	40259									39968	39965	60	163	60	20	4		NA	4		NA	4		NA	2	2			2	NA	NA		40263
149	0	14	2	3	2	0	0	0	5	0	0	40105	40161	40198	40256	40273										40371		64	167	60	30	3		NA	3		NA	3		NA	2	2			2	NA	NA		40288
151	0	14	2	5	4	0	0	0	5	0	0	40087	40105	40161	40201	40273										40014		63	155	54	10	3		NA	3		NA	3		NA	2	2			2	NA	NA		40285
444	0	14	2	2	1	0	0	0	5	0	0	40058	40113	40135	40207	40231										40008	40008	56	163	NA	120	4		NA	4		NA	4		NA	2	2			2	NA	NA		40302
445	0	14	1	1	0	0	0	0	7	1	1	40140	40171	40197	40216	40274	40291	40333								40079	40079	62	156	71	30	4		NA	4		NA	4		NA	2	2			2	NA	NA		40351
115	0	14	2	4	3	0	0	0	4	0	0	40140	40198	40239	40267											39999	39995	62	167	64	60	3		NA	3		NA	3		NA	2	2			2	NA	NA		40267
144	0	14	2	3	2	0	0	0	6	1	1	40071	40119	40140	40197	40239	40252									39984	39974	54.4	157	54.4	15	4		NA	4		NA	4		NA	2	2			2	NA	NA		40253
145	0	14	2	2	1	0	0	0	6	1	1	40076	40111	40136	40165	40203	40233									39996	40014	46	153	46	50	3		NA	3		NA	3		NA	2	2			2	NA	NA		40245
146	0	14	2	4	3	0	0	0	5	0	0	40051	40077	40107	40147	40197										39961	39965	52	159	53	15	2	40051	15	4		NA	4		NA	2	2			2	NA	NA		40245
147	0	14	2	5	4	0	0	0	4	0	0	40080	40099	40141	40238											39995	39965	55	156	55.2	120	2	40099	10	2	40238	10	4		NA	2	2			2	NA	NA		40241
152	0	14	2	3	2	0	0	0	7	1	1	40133	40147	40191	40217	40235	40253	40263								40020		62.5	156	63.4	60	1	40310	60	3		NA	3		NA	2	2			2	NA	NA		40272
441	0	14	2	3	2	0	0	0	8	1	1	40095	40119	40168	40196	40228	40252	40280	40308							40033		54	158	54.4	40	2	40095	5	2	40252	5	4		NA	2	1		N10	2	NA	NA		40325
442	0	14	2	2	1	0	0	0	7	1	1	40127	40248	40283	40305	40331	40336	40341								40066		63	150	63.9	90	2	40127	5	2	40252	5	2	2010-05-10	5	2	2			2	NA	NA		40341
443	0	14	2	4	3	0	0	0	9	1	1	40105	40157	40189	40203	40252	40275	40305	40329	40345						40059		58	161	59	120	2	40106	5	2	40253	5	4		NA	2	2			2	NA	NA		40353
446	0	14	2	4	3	0	0	0	4	0	0	40238	40280	40309	40350											40142	40137	53	151	53	90	4		NA	4		NA	4		NA	2	2			2	NA	NA		40409
448	0	14	2	3	2	0	0	0	7	1	1	40167	40186	40235	40287	40351	40367	40395								40124	40124	71	175	72	10	4		NA	4		NA	4		NA	2	2			2	NA	NA		40404
450	0	14	2	3	2	0	0	0	5	0	0	40270	40280	40308	40340	40361										40087	40087	54	153	54.5	60	2	40274	180	4		NA	4		NA	2	2			2	NA	NA		40364
451	0	14	2	2	1	0	0	0	6	1	1	40138	40199	40238	40274	40322	40345									40137	40137	51	160	53	120	4		NA	4		NA	4		NA	2	2			2	NA	NA		40355
452	0	14	1	1	0	0	0	0	7	1	1	40099	40141	40156	40168	40217	40242	40302								40045	40045	90	167	95	20	3		NA	4		NA	4		NA	2	2			2	NA	NA		40325
453	0	14	2	5	4	0	0	0	3	0	0	40220	40263	40289												40037	40037	80	168	84	20	4		NA	4		NA	4		NA	2	2			2	NA	NA		40313
454	0	14	2	2	1	0	0	0	7	1	1	40098	40182	40220	40232	40252	40282	40306								40030		52	165	53.2	10	2	40101	10	4		NA	4		NA	2	2			2	NA	NA		40306
455	0	14	2	2	1	0	0	0	7	1	1	40088	40132	40151	40185	40213	40249	40279								40359		65	165	65	140	2	40088	5	2	40185	5	4		NA	2	2			2	NA	NA		40280
456	0	14	2	3	2	0	0	0	7	1	1	40080	40112	40164	40196	40218	40246	40254								39995		56	157	56.5	90	2	40196	5	4		NA	4		NA	2	2			2	NA	NA		40256
457	0	14	2	2	1	0	0	0	7	1	1	40156	40207	40248	40294	40322	40344	40352								40076		64	170	64.7	90	2	40157	30	2	40248	25	2	2010-05-25	30	2	2			2	NA	NA		40352
459	0	14	2	2	1	0	0	0	6	1	1	40172	40203	40213	40315	40347	40387									40087	40087	60	154	61	120	2	40316	120	4		NA	4		NA	2	2			2	NA	NA		40359
460	0	14	2	2	1	0	0	0	9	1	1	40134	40167	40198	40214	40239	40281	40318	40339	40373						40106	40106	57	167	60	15	2	40241	180	4		NA	4		NA	2	1		I20	2	NA	NA		40373
461	0	14	2	3	2	0	0	0	7	1	1	40447	40238	40284	40332	40353	40389	40416								40171		65	163	65	120	2	40204	120	4		NA	4		NA	2	2			2	NA	NA		40419
462	0	14	1	1	0	0	0	0	3	0	0	40197	40288	40380												40145		49	150	51	120	4		NA	4		NA	4		NA	2	2			2	NA	NA		40402
463	0	14	1	1	0	0	0	0	8	1	1	40045	40072	40154	40185	40179	40231	40252	40259							39980	39980	52.5	151	52.5	180	2	40240	180	4		NA	4		NA	2	2			2	NA	NA		40261
464	0	14	2	3	1	0	1	0	4	0	0	40058	40113	40135	40247											39970	39970	52	158	52	60	2	40114	60	4		NA	4		NA	2	2			2	NA	NA		40252
465	0	14	2	4	3	0	0	0	6	1	1	40256	40272	40315	40366	40400	40410									40126	40126	50	157	50.5	180	2	40255	180	4		NA	4		NA	2	2			2	NA	NA		40420
466	0	14	2	3	2	0	0	0	8	1	1	40151	40189	40217	40242	40268	40294	40347	40375							40084		45	155	45	10	2	40242	5	4		NA	4		NA	2	2			2	NA	NA		40377
467	0	14	2	2	1	0	0	0	7	1	1	40197	40231	40246	40269	40351	40389	40406								40134		59	151	62	15	2	40197	5	4		NA	4		NA	2	2			2	NA	NA		40407
148	0	14	1	1	0	0	0	0	5	0	0	40058	40177	40252	40277	40295										40034	40035	54	157	55	20	2	40114	60	2	40255	60	4		NA	2	2			2	NA	NA		40310
449	0	14	1	1	0	0	0	0	6	1	1	40171	40206	40235	40270	40312	40358									40132	40132	40	156	46	20	4		NA	4		NA	4		NA	2	2			2	NA	NA		40389
458	0	14	2	7	1	5	0	0	8	1	1	40084	40116	40150	40206	40234	40252	40291	40304							40043		57	157	59	15	4		NA	4		NA	4		NA	2	2			2	NA	NA		40318
447	0	14	2	4	3	0	0	0	10	1	1	40188	40254	40269	40302	40346	40374	40386	40391	40409	40410					40134	40134	50	150	53.4	60	2	40246	120	4		NA	4		NA	2	2			2	NA	NA		40411
229	1	15	1	1	0	0	0	0	8	1	1	40532	40196	40233	40242	40269	40287	40301	40319							40040		56	158	57	10	1	40177	120	4		NA	4		NA	2	2			2	NA	NA		40329
231	1	15	2	6	5	0	0	0	9	1	1	40116	40137	40164	40200	40228	40254	40277	40315	40325						40328		68	157	69	60	4		NA	4		NA	4		NA	2	2			2	NA	NA		40330
232	1	15	2	3	0	0	2	0	10	1	1	40072	40098	40119	40140	40157	40175	40186	40203	40219	40289					40024		42	153	42	10	2	40072	60	2	40243	NA	4		NA	2	2			2	NA	NA		40304
233	1	15	2	3	2	0	0	0	7	1	1	40052	40095	40140	40154	40189	40210	40225								39951		75	164	76	60	4		NA	4		NA	4		NA	2	2			2	NA	NA		40240
234	1	15	2	4	3	0	0	0	8	1	1	40112	40140	40172	40208	40226	40256	40288	40303							40307	40307	83	166	84	60	4		NA	4		NA	4		NA	2	2			2	NA	NA		40318
235	1	15	2	6	3	1	1	0	8	1	1	40063	40101	40125	40170	40199	40225	40239	40258							39972		63	162	63.5	120	2	40198	1440	NA		NA	NA		NA	2	2			2	NA	NA		40264
237	1	15	1	1	0	0	0	0	8	1	1	40071	40118	40172	40206	40224	40247	40284	40292							40035		40	158	40	30	2	40116	300	2	40175	300	2	2010-03-12	300	2	2			2	NA	NA		40299
241	1	15	2	7	4	1	1	0	5	0	0	40165	40208	40229	40254	40287										40020	40020	54	156	56	60	4		NA	4		NA	4		NA	2	1	N10		2	NA	NA		40300
566	1	15	2	2	1	0	0	0	8	1	1	40183	40223	40247	40289	40306	40344	40362	40379							40111		69	164	69.5	70	2	40223	300	2	40306	480	4		NA	2	2			2	NA	NA		40391
567	1	15	2	3	2	0	0	0	7	1	1	40238	40280	40318	40345	40367	40391	40409								40127		61	158	61.5	70	NA	40280	300	NA	40391	300	4		NA	2	2			2	NA	NA		40412
568	1	15	2	4	3	0	0	0	6	1	1	40238	40278	40312	40337	40361	40379									40112		68	160	68.8	30	NA	40278	240	NA	40337	240	4		NA	2	2			2	NA	NA		40382
569	1	15	2	4	2	1	0	0	8	1	1	40140	40182	40203	40210	40235	40290	40340	40346							40081	40361	65	162	65.2	10	2	40214	60	2	40354	60	4		NA	2	2			2	NA	NA		40362
570	1	15	1	1	0	0	0	0	8	1	1	40111	40137	40522	40214	40256	40298	40314	40341							40082	40361	54	162	54.5	30	2	40155	60	2	40343	60	4		NA	2	2			2	NA	NA		40365
571	1	15	2	3	2	0	0	0	9	1	1	40144	40170	40185	40211	40265	40285	40319	40337	40360						40373	40379	82	169	83	30	4		NA	4		NA	4		NA	2	2			2	NA	NA		40382
573	1	15	1	1	0	0	0	0	6	1	1	40210	40238	40241	40298	40331	40368	40378								40108		52	160	53.7	5	2	40241	300	4		NA	4		NA	2	2			2	NA	NA		40379
576	1	15	2	6	4	1	0	0	7	1	1	40103	40144	40193	40238	40275	40301	40341								40071	40071	74	154	75	30	4		NA	4		NA	4		NA	2	2			2	NA	NA		40343
577	1	15	1	1	0	0	0	0	8	1	1	40100	40148	40230	40238	40283	40302	40343	40349							40077	40081	59	159	60	40	2	40343	300	4		NA	4		NA	2	1		J00	2	NA	NA		40354
578	1	15	2	2	1	0	0	0	8	1	1	40236	40239	40285	40299	40313	40330	40339	40376							40412	40410	78	167	80	15	4		NA	4		NA	4		NA	2	2			2	NA	NA		40400
230	1	15	2	5	4	0	0	0	9	1	1	40140	40172	40195	40237	40254	40293	40315	40331	40339						40361		59	159	60	60	4		NA	4		NA	4		NA	2	2			NA	NA	NA		40339
236	1	15	2	2	1	0	0	0	7	1	1	40112	40157	40162	40185	40212	40295	40303								40043		65	157	66	60	2	40527	2880	4		NA	4		NA	2	2			2	NA	NA		40322
238	1	15	2	2	1	0	0	0	7	1	1	40011	40134	40157	40196	40217	40231	40238								39960		51	158	51	60	2	40114	1440	4		NA	4		NA	2	2			2	NA	NA		40239
239	1	15	2	4	1	0	1	0	9	1	1	40126	40148	40161	40203	40227	40232	40247	40270	40280						40047		64	156	65	90	2	40148	360	4		NA	4		NA	2	2			2	NA	NA		40291
239	1	15	2	4	1	0	1	0	9	1	1	40126	40148	40161	40203	40227	40232	40247	40270	40280						40047		64	156	65	90	2	40148	360	4		NA	4		NA	2	2			2	NA	NA		40291
572	1	15	2	3	2	0	0	0	8	1	1	40169	40196	40247	40283	40312	40343	40373	40377							40113	40393	70	159	70.7	10	2	40227	180	4		NA	4		NA	2	2			2	NA	NA		40380
575	1	15	1	1	0	0	0	0	8	1	1	40193	40217	40257	40285	40317	40343	40366	40379							40038	40043	53	156	54	15	2	40225	30	2	40285	30	2	2010-06-14	30	2	2			2	NA	NA		40381
240	1	15	2	3	2	0	0	0	8	1	1	40063	40103	40157	40196	40217	40231	40238	40252							40005		70	150	70	10	2	40106	1440	4		NA	4		NA	2	2			2	NA	NA		40277
574	1	15	1	1	0	0	0	0	8	1	1	40177	40206	40234	40257	40291	43979	40343	40379							40120	40400	49	150	50	90	NA	40206	300	NA	40326	300	4		NA	2	2			2	NA	NA		40394
242	1	15	2	3	2	0	0	0	8	1	1	40091	40134	40166	40198	40228	40244	40287	40295							40027		58	160	61	60	2	40164	60	4		NA	4		NA	2	2			2	NA	NA		40301
24	0	16	2	2	0	0	1	0	7	1	1	40103	40138	40174	40186	40210	40270	40293								40021	40308	52	154	53	120	2	40105	120	2	40186	90	2	2010-04-09	120	2	2			2	NA	NA		40304
20	0	16	2	3	3	0	0	0	6	1	1	40061	40084	40114	40183	40238	40247									40077		65	168	66	120	2	40087	60	2	40183	60	4		NA	2	2			2	NA	NA		40264
21	0	16	2	2	2	0	0	0	7	1	1	40010	40042	40066	40105	40177	40196	40228								39961		55	153	58	40	2	40042	48	2	40105	60	4		NA	2	2			2	NA	NA		40249
23	0	16	2	2	2	0	0	0	6	1	1	40085	40151	40195	40229	40241	40295									40038		67	167	68	39	2	40085	45	2	40151	50	2	2010-03-04	40	2	2			2	NA	NA		40319
25	0	16	2	2	1	0	0	0	6	1	1	40176	40219	40220	40279	40294	40306									40043	40323	51	150	53	55	2	40204	170	2	40279	140	4		NA	2	2			2	NA	NA		40320
26	0	16	2	2	2	0	0	0	7	1	1	40101	40144	40167	40175	40203	40259	40278								39831	39826	48	160	49	45	2	40167	55	4		NA	4		NA	2	2			2	NA	NA		40281
27	0	16	2	2	2	0	0	0	6	1	1	40106	40147	40156	40239	40267	40273									40086	40086	55	158	57	30	2	40137	120	2	40239	120	4		NA	2	2			2	NA	NA		40278
28	0	16	2	3	3	0	0	0	7	1	1	40004	40045	40107	40127	40162	40199	40239								39826	39828	66	161	67	30	2	40045	60	2	40199	120	4		NA	2	2			2	NA	NA		40254
558	0	16	1	1	0	0	0	0	10	1	1	40191	40246	40268	40275	40318	40374	40379	40389	40395	40402					40134		57	154	60	20	4		NA	4		NA	4		NA	2	1	candidi,		2	NA	NA		40402
559	0	16	2	2	1	0	0	0	6	1	1	40127	40168	40183	40254	40278	40300									40045	40045	61	165	65	180	2	40254	120	2	40278	180	2	2010-05-02	240	2	2			2	NA	NA		40341
560	0	16	1	1	0	0	0	0	7	1	1	40156	40203	40235	40261	40295	40338	40340								40041	40045	62	168	66	10	2	40172	120	2	40235	90	2	2010-06-12	90	2	2			2	NA	NA		40346
562	0	16	2	2	1	0	0	0	7	1	1	40106	40158	40185	40240	40289	40299	40308								40076	40076	71	172	73	55	2	40185	60	2	40240	60	2	2010-05-01	120	2	2			2	NA	NA		40316
563	0	16	2	2	1	0	0	0	6	1	1	40134	40198	40236	40273	40318	40347									40081		52	157	55	55	2	40134	180	2	40237	60	2	2010-05-22	60	2	2			2	NA	NA		40362
564	0	16	2	3	2	0	0	0	6	1	1	40157	40199	40213	40269	40315	40332									40045	40043	67	169	69	25	2	40162	90	2	40272	120	2	2010-06-03	120	2	2			2	NA	NA		40345
565	0	16	2	3	2	0	0	0	8	1	1	40127	40198	40206	40234	40260	40266	40280	40297							40034	40034	55	158	56	20	2	40127	120	2	40184	90	2	2010-04-28	120	2	2			2	NA	NA		40338
561	0	16	2	3	2	0	0	0	8	1	1	40142	40189	40241	40264	40288	40311	40331	40359							40091	40087	69	166	71	45	2	40142	60	2	40220	120	2	2010-04-27	60	2	2			2	NA	NA		40380
22	0	16	2	2	1	0	0	0	6	1	1	40140	40161	40190	40236	40260	40267									40045		67	156	67.5	60	2	40161	60	4		NA	4		NA	2	1		N11	1	1	6	40294	40288
22	0	16	2	2	1	0	0	0	6	1	1	40140	40161	40190	40236	40260	40267									40045		67	156	67.5	60	2	40161	60	4		NA	4		NA	2	1		N11	1	1	6	40294	40288
59	0	17	2	3	3	0	0	0	8	1	1	40114	40136	40168	40192	40231	40262	40283	40306							40032	40031	54	154	57	60	NA	40287	60	4		NA	4		NA	2	2			2	NA	NA		40307
60	0	17	2	2	2	0	0	0	8	1	1	40059	40104	40188	40211	40238	40259	40273	40283							39989	40361	58	156	59	20	NA	40155	20	4		NA	4		NA	2	2			2	NA	NA		40287
75	0	17	2	3	2	0	0	0	8	1	1	40107	40171	40183	40210	40238	40260	40293	40301							40021		59	154	60	20	2	40113	20	4		NA	4		NA	2	2			2	NA	NA		40304
586	0	17	1	1	0	0	0	0	9	1	1	40152	40207	40233	40240	40254	40311	40316	40342	40361						40081		59	156	61	60	2	40240	60	2	40311	60	4		NA	2	2			2	NA	NA		40361
591	0	17	1	1	0	0	0	0	9	1	1	40172	40182	40235	40240	40298	40316	40332	40379	40388						40142		62	156	63	60	2	40235	60	2	40385	60	4		NA	2	2			2	NA	NA		40392
592	0	17	1	1	0	0	0	0	8	1	1	40164	40205	40235	40240	40287	40298	40316	40332							40079		57	158	59	30	2	40205	30	2	40332	30	4		NA	2	2			2	NA	NA		40356
596	0	17	1	1	0	0	0	0	8	1	1	40188	40220	40247	40280	40309	40340	40374	40375							40128		60	153	62	20	2	40220	20	2	40247	20	4		NA	2	2			2	NA	NA		40408
597	0	17	2	4	3	0	0	0	9	1	1	40205	40232	40254	40273	40312	40333	40343	40373	40387						40123	40127	79	163	79	20	2	40213	30	4		NA	4		NA	2	2			2	NA	NA		40389
70	0	17	1	1	0	0	0	0	8	1	1	40234	40243	40277	40305	40313	40323	40329	40330									65	153	67.5	60	2	40277	98	4		NA	4		NA	2	2			2	NA	NA		40331
594	0	17	1	1	0	0	0	0	9	1	1	40128	40159	40189	40221	40248	40279	40280	40310	40341						40060		60	156	62	20	2	40189	20	2	40310	20	4		NA	2	2			2	NA	NA		40346
498	0	17	2	2	0	0	1	0	8	1	1	40157	40204	40252	40291	40326	40359	40374	40391							40473		58	164	59.5	20	2	40522	30	2	40337	30	4		NA	2	2			NA	NA	NA		40392
499	0	17	2	2	1	0	0	0	9	1	1	40196	40232	40246	40283	40301	40336	40359	40373	40385						40115		58	166	59	20	2	40254	20	2	40323	99	4		NA	2	2			NA	NA	NA		40385
501	0	17	2	2	1	0	0	0	9	1	1	40155	40190	40206	40211	40233	40254	40270	40280	40283						40295		58	160	62	60	2	40186	30	2	40211	120	2	2010-03-11	99	2	2			2	NA	NA		40283
581	0	17	2	2	1	0	0	0	9	1	1	40150	40158	40185	40192	40218	40248	40328	40333	40376						40056		65	159	67	30	2	40159	60	2	40344	120	4		NA	2	2			2	NA	NA		40346
582	0	17	2	2	1	0	0	0	9	1	1	40203	40236	40254	40278	40304	40310	40351	40378	40409						40132		56	162	56.5	60	2	40236	60	4		NA	4		NA	2	2			2	NA	NA		40410
583	0	17	2	4	1	0	2	0	9	1	1	40217	40238	40268	40309	40345	40378	40392	40395	40413						40143		72	157	73	40	2	40267	60	4		NA	4		NA	2	2			2	NA	NA		40416
589	0	17	2	5	3	1	0	0	8	1	1	40190	40229	40254	40275	40325	40332	40380	40382							40165		78	163	80	20	2	40249	25	4		NA	4		NA	2	2			2	NA	NA		40387
593	0	17	2	2	1	0	0	0	10	1	1	40182	40213	40238	40255	40260	40263	40303	40324	40326	40357					40086		56	162	58	99	2	40241	20	2	40262	80	2	2010-06-30	80	2	2			2	NA	NA		40369
56	0	17	2	2	1	0	0	0	9	1	1	40102	40133	40163	40183	40232	40248	40262	40297	40300						40018		56	159	NA	20	2	40147	20	4		NA	NA		NA	2	1		N11.1	2	NA	NA		40300
57	0	17	2	5	4	0	0	0	5	0	0	40115	40133	40155	40206	40249										40002		63	166	NA	180	3		240	4		NA	NA		NA	2	2			2	NA	NA		40265
58	0	17	2	3	2	0	0	0	9	1	1	40066	40116	40135	40171	40184	40234	40242	40269	40297						40040		54	167	54.8	10	NA	40184	10	4		NA	4		NA	2	2			2	NA	NA		40313
61	0	17	1	1	0	0	0	0	10	1	1	40058	40078	40106	40149	40164	40185	40219	39870	40254	40278					40004		52	160	53	60	2	40078	60	4		NA	4		NA	2	2			2	NA	NA		40280
62	0	17	1	1	0	0	0	0	9	1	1	40070	40085	40106	40119	40155	40192	40227	40261	40296						40047		62	159	62	30	2	40119	30	4		NA	4		NA	2	2			2	NA	NA		40296
63	0	17	2	2	1	0	0	0	8	1	1	40031	40063	40077	40100	40140	40165	40217	40247							39974		69	172	70	60	2	40061	98	4		NA	4		NA	NA	2			2	NA	NA		40257
64	0	17	2	2	1	0	0	0	8	1	1	40017	40026	40064	40109	40124	40161	40241	40247							39972	39972	51	156	51	60	2	40030	1440	4		NA	4		NA	2	2			2	NA	NA		40247
66	0	17	2	4	3	0	0	0	4	0	0	40122	40157	40203	40210											40045		62	158	62.5	60	2	40315	45	4		NA	4		NA	2	2			2	NA	NA		40338
67	0	17	2	6	4	2	0	0	9	1	1	40063	40071	40091	40112	40134	40150	40176	40207	40234						39956		65	172	65	10	2	40072	98	NA		NA	NA		NA	2	2			1	1	5	40142	40241
69	0	17	1	1	0	0	0	0	6	1	1	40103	40143	40184	40204	40232	40252									39990		58	160	63	15	2	40121	240	4		NA	4		NA	2	2			2	NA	NA		40270
71	0	17	2	2	1	0	0	0	6	1	1	40108	40183	40248	40266	40287	40305									40028	40027	NA	NA	NA	120	2	40120	120	4		NA	4		NA	2	2			2	NA	NA		40310
72	0	17	2	4	3	0	0	0	8	1	1	40149	40190	40234	40238	40252	40267	40282	40301							40055		58	160	59	20	2	40214	98	4		NA	4		NA	2	2			2	NA	NA		40329
73	0	17	2	2	1	0	0	0	6	1	1	40207	40234	40253	40267	40290	40302									40060		48	152	NA	20	2	40207	20	4		NA	4		NA	2	2			2	NA	NA		40330
74	0	17	1	1	1	0	0	0	9	1	1	40128	40164	40196	40227	40234	40290	40297	40304	40317						40052		65	172	66	60	2	40234	60	4		NA	4		NA	2	2			2	NA	NA		40317
76	0	17	2	6	5	0	0	0	8	1	1	40090	40137	40172	40203	40262	40273	40297	40316							40040		76	163	76.5	120	2	40121	30	4		NA	4		NA	2	2			2	NA	NA		40317
184	0	17	2	3	2	0	0	0	8	1	1	40190	40214	40262	40274	40294	40302	40336	40344							40071		NA	NA	NA	150	2	40190	150	4		NA	4		NA	2	1		N11.1	2	NA	NA		40351
500	0	17	2	2	1	0	0	0	9	1	1	40031	40063	40077	40100	40140	40165	40169	40217	40247						39974		71	171	73	120	2	40065	120	2	40217	120	4		NA	2	2			2	NA	NA		40257
502	0	17	2	3	2	0	0	0	8	1	1	40231	40259	40291	40321	40320	40351	40361	40372							40122		58	156	61	20	1	40234	20	2	40351	20	4		NA	2	2			2	NA	NA		40373
580	0	17	2	2	1	0	0	0	8	1	1	40049	40071	40099	40123	40196	40210	40232	40238							39959		62	160	64	60	2	40095	30	4		NA	4		NA	2	2			2	NA	NA		40241
584	0	17	2	2	1	0	0	0	9	1	1	40063	40096	40141	40162	40196	40210	40238	40259	40267						40290		56	162	58	120	2	40145	60	4		NA	4		NA	2	2			2	NA	NA		40271
585	0	17	1	1	0	0	0	0	9	1	1	40151	40175	40192	40232	40253	40273	40308	40344	40361						40372	40372	59	160	59	25	2	40175	30	4		NA	4		NA	2	2			2	NA	NA		40364
587	0	17	2	3	2	0	0	0	9	1	1	40168	40193	40227	40248	40290	40310	40354	40367	40374						40110		59	161	63	99	2	43480	30	2	40354	30	4		NA	2	2			2	NA	NA		40390
588	0	17	1	1	0	0	0	0	9	1	1	40151	40200	40235	40243	40290	40324	40346	40377	40392						40402		58.2	162	62	30	2	40296	30	2	40388	30	4		NA	2	2			2	NA	NA		40402
590	0	17	2	3	2	0	0	0	9	1	1	40184	40207	40248	40273	40294	40301	40300	40339	40344						40101		62	164	63	20	2	40185	20	4		NA	4		NA	2	2			NA	NA	NA		40386
595	0	17	2	2	1	0	0	0	6	1	1	40249	40283	40309	40339	40389	40416									40185		52	153	54	20	2	40249	20	4		NA	4		NA	2	2			2	NA	NA		40418
536	1	18	1	1	0	0	0	0	7	1	1	40162	40204	40236	40263	40289	40319	40357								40106		60	158	61	10	2	40204	99	2	40326	99	2	2010-06-28	99	2	2			2	NA	NA		40373
109	1	18	2	4	3	0	1	0	4	0	0	39992	40046	40091	40127											39924		72	180	78	98	2	39992	120	2	40091	60	4		NA	2	2			2	NA	NA		40246
158	1	18	1	1	0	0	0	0	7	1	1	40061	40091	40122	40152	40183	40214	40242								39977		62	165	63	30	2	40066	60	2	40124	60	NA		NA	2	2			2	NA	NA		40252
159	1	18	2	3	2	0	0	0	3	0	0	40013	40168	40238												39892		54	149	56	10	2	40182	NA	4		NA	4		NA	2	2			2	NA	NA		40291
160	1	18	1	1	0	0	0	0	6	1	1	40124	40157	40195	40230	40276	40300									39939	39967	68	160	71	99	2	40124	930	2	40241	720	2	2010-04-21	180	2	2			2	NA	NA		40309
164	1	18	1	1	0	0	0	0	5	0	0	40090	40152	40202	40326	40331										40053	40053	59	159	61	30	2	40090	99	2	40202	99	2	2010-06-02	99	2	2			2	NA	NA		40334
165	1	18	1	1	0	0	0	0	10	1	1	40133	40168	40206	40238	40256	40260	40304	40310	40313	40315					40048		48	151	52.2	30	2	40168	60	2	40278	60	4		NA	2	2			2	NA	NA		40322
168	1	18	1	1	0	0	0	0	12	1	1	40106	40154	40191	40234	40247	40262	40280	40281	40282	40284	40285	40286			40017	40191	80	163	81	30	2	40154	60	2	40282	60	NA		NA	2	2			2	NA	NA		40290
529	1	18	1	1	0	0	0	0	8	1	1	40188	40230	40262	40288	40318	40354	40377	40410							40127	40127	63	159	64	120	2	40188	120	2	40318	120	2	2010-07-20	120	2	2			2	NA	NA		40418
531	1	18	2	4	3	0	0	0	5	0	0	40158	40214	40275	40344	40384										40123		75	165	76	90	2	40158	30	2	40275	30	2	2010-07-25	30	2	2			2	NA	NA		40389
533	1	18	1	4	3	0	0	0	4	0	0	40098	40161	40210	40273											40059		91	160	96	20	2	40098	20	2	40151	30	2	2010-06-10	30	2	2			2	NA	NA		40332
534	1	18	2	3	2	0	0	0	5	0	0	40150	40225	40276	40350	40361										40060	40423	74	150	79	10	2	40150	10	2	40350	30	2	2010-07-12	30	2	2			2	NA	NA		40379
537	1	18	2	3	2	0	0	0	5	0	0	40216	40247	40288	40315	40331										40073		60	159	65	120	2	40216	120	2	40331	120	4		NA	2	2			2	NA	NA		40354
537	1	18	2	3	2	0	0	0	5	0	0	40216	40247	40288	40315	40331										40073		60	159	65	120	2	40216	120	2	40331	120	4		NA	2	2			2	NA	NA		40354
169	1	18	2	4	1	0	2	0	7	1	1	40076	40106	40132	40169	40188	40224	40247								39984	40076	53	152	54.5	60	2	40076	120	2	40247	120	4		NA	2	1		J51	2	NA	NA		40255
162	1	18	2	3	2	0	0	0	5	0	0	40129	40161	40203	40243	40295										40460		64	158	65	30	2	40095	30	2	40203	99	2	2010-04-27	120	2	2			2	NA	NA		40330
108	1	18	2	2	1	0	0	0	4	0	0	40088	40175	40210	40293											40313	40303	63	155	60	120	2	40088	320	4		NA	4		NA	2	2			2	NA	NA		40308
110	1	18	1	1	0	0	0	0	4	0	0	40125	40175	40219	40267											40045	40042	66	165	70	120	2	40176	90	2	40176	10	2	2010-03-30	5	2	1		J18	1	1	14	40200	40272
111	1	18	1	1	0	0	0	0	5	0	0	40096	40137	40174	40198	40238										39987	39994	55	150	65	180	2	40198	1100	2	40225	NA	2	2010-03-01	10	2	2			2	NA	NA		40244
153	1	18	2	3	2	0	0	0	5	0	0	40127	40157	40175	40182	39839										40007	39923	83	160	85	20	2	40147	20	NA		NA	NA		NA	2	1		N10	2	NA	NA		40254
154	1	18	2	4	3	0	0	0	8	1	1	40040	40066	40116	40145	40169	40198	40229	40238							39977	39984	59	156	59.5	90	2	40116	90	2	40198	90	4		NA	2	2			2	NA	NA		40250
155	1	18	2	2	1	0	0	0	6	1	1	40088	40122	40162	40198	40226	40241									39988		65	172	66	30	2	40088	60	2	40198	120	2	2010-03-04	120	2	2			2	NA	NA		40257
156	1	18	2	3	2	0	0	0	7	1	1	40099	40140	40196	40203	40233	40242	40290								40020		60	162	61	120	2	40141	120	2	40242	240	3		NA	2	1		J25	2	NA	NA		40293
157	1	18	1	1	0	0	0	0	4	0	0	40122	40173	40247	40253											40008		54	151	65	15	2	40122	90	2	40210	90	2	2010-03-17	10	2	1		J25	2	NA	NA		40282
161	1	18	2	3	2	0	0	0	3	0	0	40070	40175	39886												40032	40030	51	162	57	97	2	40070	99	2	39886	99	4		NA	2	2			2	NA	NA		40299
163	1	18	2	3	2	0	0	0	4	0	0	40045	40080	40248	40300											40035		83	170	86	90	2	40045	99	2	40080	99	2	2010-05-02	99	2	2			2	NA	NA		40316
166	1	18	2	3	2	0	0	0	7	1	1	40066	40106	40147	40162	40196	40235	40250								39979	39965	61	158	62	90	2	40106	90	2	40235	90	NA		NA	2	2			2	NA	NA		40250
167	1	18	2	2	1	0	0	0	2	0	0	40076	40293													40014		55	160	51	15	2	40076	60	2	40293	99	4		NA	2	2			2	NA	NA		40296
530	1	18	2	4	3	0	0	0	5	0	0	40247	40295	40318	40358	40364										40137	40137	58	159	62	160	2	40247	160	2	40360	160	4		NA	2	2			2	NA	NA		40376
532	1	18	1	1	0	0	0	0	8	1	1	40181	40206	40236	40257	40296	40324	40359	40379							40127		61	163	61.5	15	2	40183	15	2	40324	120	2	2010-07-20	15	2	2			2	NA	NA		40393
535	1	18	2	2	1	0	0	0	7	1	1	40210	40254	40293	40315	40359	40379	40408								40145		60	160	63	160	2	40210	160	2	40359	160	4		NA	2	2			2	NA	NA		40412
173	1	19	2	4	3	0	0	0	8	1	1	40113	40164	40191	40231	40296	40316	40318	40321							40043	40047	68	160	73.5	120	2	40164	120	4		NA	4		NA	2	2			2	NA	NA		40328
174	1	19	1	1	0	0	0	0	8	1	1	40122	40175	40234	40266	40292	40296	40305	40311							40022	40022	52	168	57	15	2	40122	15	2	40220	40	4		NA	2	2			2	NA	NA		40312
175	1	19	1	1	0	0	0	0	7	1	1	40081	40140	40191	40233	40252	40289	40281								40020	40020	47	158	52	90	2	40142	90	4		NA	4		NA	2	2			2	NA	NA		40299
177	1	19	2	2	1	0	0	0	7	1	1	40100	40140	40170	40192	40235	40253	40285								40039	40039	54	157	58.5	150	2	40101	10	2	40287	10	4		NA	2	1		N10	2	NA	NA		40293
178	1	19	1	1	0	0	0	0	8	1	1	40087	40119	40135	40161	40176	40186	40234	40266							40019	40014	54	155	56	50	2	40162	40	4		NA	4		NA	2	2			2	NA	NA		40286
183	1	19	1	1	0	0	0	0	8	1	1	40030	40091	40156	40189	40214	40232	40233	40238							39970	39980	52	158	53	35	2	40162	30	4		NA	4		NA	2	1		N10	2	NA	NA		40248
185	1	19	1	1	0	0	0	0	10	1	1	40144	40172	40206	40232	40233	40238	40243	40245	40246	40247					39971	39974	47	156	51	20	2	40171	20	4		NA	4		NA	2	2			2	NA	NA		40248
488	1	19	1	1	0	0	0	0	7	1	1	40161	40231	40255	40288	40324	40337	40365								40106	40106	63	160	65.5	25	2	40162	30	4		NA	4		NA	2	2			2	NA	NA		40383
490	1	19	2	3	2	0	0	0	5	0	0	40269	40312	40381	40392	40401										40127	40137	79	158	81	90	2	40274	90	4		NA	4		NA	2	1		N11	2	NA	NA		40409
491	1	19	1	1	0	0	0	0	6	1	1	40205	40257	40283	40341	40361	40380									40114	40114	57	165	59	90	2	40304	90	4		NA	4		NA	2	2			2	NA	NA		40386
493	1	19	2	2	1	0	0	0	7	1	1	40172	40208	40241	40293	40316	40342	40357								40084	40087	63	160	65	30	2	40208	30	4		NA	4		NA	2	2			2	NA	NA		40360
549	1	19	1	1	0	0	0	0	6	1	1	40283	40316	40348	40381	40388	40394									40140	40140	54	161	56.5	35	2	40283	30	4		NA	4		NA	2	2			2	NA	NA		40400
555	1	19	2	3	2	0	0	0	6	1	1	40203	40260	40316	40344	40373	40375									40104	40104	54	153	56.5	90	2	40260	90	4		NA	4		NA	2	2			2	NA	NA		40378
556	1	19	2	2	1	0	0	0	9	1	1	40184	40231	40266	40281	40312	40336	40367	40382	40400						40128	40128	57	158	58.5	80	2	40186	60	4		NA	4		NA	2	2			2	NA	NA		40421
171	1	19	2	5	1	0	3	0	8	1	1	40106	40150	40196	40210	40241	40252	40259	40266							40016	40000	78	165	80	10	2	40151	10	NA		NA	NA		NA	2	2			2	NA	NA		40280
494	1	19	1	1	0	0	0	0	8	1	1	40238	40290	40309	40322	40347	40370	40391	40402							40089	40091	58	161	62	20	2	40240	30	2	40391	20	4		NA	2	1		N11	2	NA	NA		40403
495	1	19	2	5	2	0	2	0	9	1	1	40120	40188	40234	40266	40293	40316	40332	40340	40350						40081	40081	57	160	58.5	120	2	40188	120	2	40316	120	4		NA	2	2			2	NA	NA		40358
554	1	19	2	4	3	0	0	0	8	1	1	40167	40198	40261	40289	40312	40323	40347	40364							40047	40047	61	168	64.5	20	2	40171	20	2	40361	60	4		NA	2	2			2	NA	NA		40368
182	1	19	1	1	0	0	0	0	5	0	0	40162	40193	40221	40240	40248										39982	39982	57	155	64	40	2	40246	45	NA		NA	NA		NA	2	2			2	NA	NA		40268
550	1	19	2	4	2	1	0	0	6	1	1	40252	40289	40324	40357	40385	40400									40138	40138	54	156	57	30	2	40280	30	4		NA	4		NA	2	2			2	NA	NA		40406
170	1	19	2	3	1	1	0	0	7	1	1	40108	40168	40213	40253	40289	40319	40329								40061	40061	65	165	68.5	90	2	40231	90	4		NA	4		NA	2	2			2	NA	NA		40334
172	1	19	2	3	2	0	0	0	6	1	1	40151	40196	40233	40276	40312	40323									40040	40040	69	157	72	35	2	40196	35	4		NA	4		NA	2	2			2	NA	NA		40325
176	1	19	2	4	3	0	0	0	7	1	1	40065	40140	40168	40210	40266	40287	40295								40021	40018	72	156	76	20	2	40171	20	4		NA	4		NA	2	2			2	NA	NA		40297
179	1	19	2	3	2	0	0	0	5	0	0	40071	40091	40140	40203	40228										39982	39982	57	158	61	75	2	40142	5	4		NA	4		NA	2	2			2	NA	NA		40259
180	1	19	2	3	2	0	0	0	6	1	1	40074	40101	40153	40214	40240	40247									39971	39971	51	158	53	45	2	40106	10	4		NA	4		NA	2	2			2	NA	NA		40250
181	1	19	2	4	2	0	1	0	7	1	1	40087	40140	40169	40203	40238	40287	40287								40019	40019	57	157	61.5	10	2	40137	10	4		NA	4		NA	2	2			2	NA	NA		40297
489	1	19	2	2	1	0	0	0	7	1	1	40149	40264	40296	40312	40353	40381	40385								40113	40113	61	159	62.5	70	2	40295	70	4		NA	4		NA	2	2			2	NA	NA		40392
492	1	19	1	1	0	0	0	0	6	1	1	40280	40287	40316	40353	40358	40371									40086	40086	63	155	66.5	20	2	40280	30	4		NA	4		NA	2	2			2	NA	NA		40372
547	1	19	2	5	3	0	1	0	5	0	0	40142	40240	40259	40311	40360										40089	40089	60	162	62.5	15	2	40144	15	4		NA	4		NA	2	2			2	NA	NA		40360
548	1	19	2	3	2	0	0	0	4	0	0	40350	40380	40392	40399											40127	40132	61	162	64	20	2	40351	35	4		NA	4		NA	2	1		N11	2	NA	NA		40399
552	1	19	2	2	1	0	0	0	6	1	1	40169	40207	40259	40296	40323	40377									40108	40108	55	163	55.5	20	2	40247	20	4		NA	4		NA	2	2			2	NA	NA		40377
553	1	19	2	2	1	0	0	0	7	1	1	40183	40240	40280	40312	40350	40364	40392								40129	40129	58.5	160	64	20	2	40241	20	4		NA	4		NA	2	2			2	NA	NA		40393
557	1	19	2	4	3	0	0	0	6	1	1	40238	40296	40353	40379	40401	40410									40134	40134	64	156	66	120	2	40239	120	4		NA	4		NA	2	2			2	NA	NA		40415
551	1	19	2	5	2	0	2	0	8	1	1	40186	40231	40276	40316	40334	40344	40378	40397							40125	40125	59	162	61	20	2	40188	30	2	40364	30	4		NA	2	2			2	NA	NA		40421
[truncated: 197 more columns]
