# Supplementary material for: The Maternal and Child Health (MCH) Handbook in Mongolia: A Cluster-Randomized, Controlled Trial
Source: PLoS One. 2015 Apr 8;10(4):e0119772. doi: 10.1371/journal.pone.0119772 (PMC4390384; doi:10.1371/journal.pone.0119772)
Supplement: S4 Document — (XLSX) [file pone.0119772.s004.xlsx]

## Sheet: Sheet1
Variable name	Number in the questionnaire	structured	self-report	MORBAS form	study year
ID	research ID	✓			2013
tyear	year of the test date	✓			2013
tmonth	month of the test date	✓			2013
tday	day of the test day	✓			2013
soum	Soum name	✓			2013
mat_byear	maternal birth year	✓			2013
mat_bmonth	maternal birth month	✓			2013
mat_bday	maternal birth day	✓			2013
literacy	maternal literacy	✓			2013
marital	1	✓			2013
mat_edu	2	✓			2013
income	3	✓			2013
fam_member	4	✓			2013
num_child	5	✓			2013
nomad	6	✓			2013
type_home	7	✓			2013
owner_home	8	✓			2013
electricity	9.1	✓			2013
tv	9.2	✓			2013
computer	9.3	✓			2013
cellphone	9.4	✓			2013
refrigerator	9.5	✓			2013
motorbike	9.6	✓			2013
carriage	9.7	✓			2013
tractor	9.8	✓			2013
car	9.9	✓			2013
land	10	✓			2013
toilet	11	✓			2013
livestock	12	✓			2013
cow	12.A	✓			2013
horse	12.B	✓			2013
goat	12.C	✓			2013
sheep	12.D	✓			2013
camel	12.E	✓			2013
poultry	12.F	✓			2013
pig	12.G	✓			2013
water_source	13	✓			2013
alcohol	14	✓			2013
alc_frequency	15	✓			2013
smoke1	16 who smoke(0-none, 1-herself, 2-husband, 3-other family member)	✓			2013
smo1_amount	16 number of cigarette per day	✓			2013
smo1_place	16(1-indoor, 2-outdoor, 3-both)	✓			2013
smoke2	16 who smoke(0-none, 1-herself, 2-husband, 3-other family member)	✓			2013
smo2_amount	16 number of cigarette per day	✓			2013
smo2_place	16(1-indoor, 2-outdoor, 3-both)	✓			2013
gravida	17 number of pregnancy	✓			2013
para	17 number of parity	✓			2013
after_preg	18	✓			2013
age_3years	19.year	✓			2013
month_3years	19.month	✓			2013
after_delivery	20	✓			2013
age_next	21. year	✓			2013
month_next	21.month	✓			2013
pregnant	22	✓			2013
gestation	22.1	✓			2013
menstruation	23	✓			2013
brfeeding	24	✓			2013
dur_brfeeding	25.year	✓			2013
month_brfeeding	25.month	✓			2013
excl_brfeeding	26	✓			2013
SF1	27	✓			2013
SF4	28	✓			2013
ghq1	29.1	✓			2013
ghq2	29.2	✓			2013
ghq3	29.3	✓			2013
ghq4	29.4	✓			2013
ghq5	29.5	✓			2013
ghq6	29.6	✓			2013
ghq7	29.7	✓			2013
ghq8	29.8	✓			2013
ghq9	29.9	✓			2013
ghq10	29.1	✓			2013
ghq11	29.11	✓			2013
ghq12	29.12	✓			2013
spend_weekday	30.1	✓			2013
spend_weekend	30.2	✓			2013
mch_received	31	✓			2013
mch_necessary	32	✓			2013
mch_explanation	33	✓			2013
mch_version	Is this 3 year old's handbook 1-yes, 2-no	✓			2013
mch_useful	34	✓			2013
mch_record	35.number of record	✓			2013
mch_checkup	35. number of health check-up	✓			2013
mch_guardian	35. number of parent's note	✓			2013
mch_curve	35. number of plot in growth curve	✓			2013
mch_vaccination	35. number of vaccination record	✓			2013
mch_comment	35. number of free notes	✓			2013
mch_forget	36	✓			2013
admission	37	✓			2013
adm_ARI	38.number of admission for ARI	✓			2013
adm_diarrhea	38. number of admission for diarrhea	✓			2013
adm_measles	38. number of admission for measles	✓			2013
adm_injury	38.number of admission for injury	✓			2013
adm_hepatitis	38.number of admission for hepatitis	✓			2013
adm_wasting	38.number of admission for wasting	✓			2013
adm_other	38.number of admission for other disease	✓			2013
adm_othername	38.name of that other disease	✓			2013
congenital	39	✓			2013
cong_name	39. name of congenital or chronic disease	✓			2013
burn	40. burn 1) yes 2) no	✓			2013
burn_times	40. number of burn	✓			2013
intoxication	40. intoxication 1) yes 2) no	✓			2013
intox_times	40.number of intoxication	✓			2013
choke	40. choke 1) yes 2) no	✓			2013
choke_times	40. number of choke	✓			2013
drown	40. drown 1) yes 2) no	✓			2013
drown_times	40. number of drown	✓			2013
fall	40. fall 1) yes 2) no	✓			2013
fall_times	40. number of fall	✓			2013
traffic	40. traffic accident 1) yes 2) no	✓			2013
traf_times	40. number of traffic accident	✓			2013
horsefall	40. fall off a horse 1) yes 2) no	✓			2013
horsefall_times	40. number of fall off a horse	✓			2013
animalbit	40. bitten by animal 1) yes 2) no	✓			2013
animalbit_times	40. number of bitten times	✓			2013
horn	40, horned by animal	✓			2013
horn_times	40. number of horned times	✓			2013
other_accident	40. number of other accident	✓			2013
tie	41	✓			2013
tie_dur	42	✓			2013
illness	43	✓			2013
illness_day	44	✓			2013
convulsion	45. 1-yes 2-no	✓			2013
sleepy	45. 1-yes 2-no	✓			2013
vomit	45. 1-yes 2-no	✓			2013
drink_poor	45. 1-yes 2-no	✓			2013
fever	46. 1-yes 2-no	✓			2013
fever_day	46. how many days	✓			2013
cough	46. 1-yes 2-no	✓			2013
cough_day	46. how many days	✓			2013
breathing	46. 1-yes 2-no	✓			2013
breathing_day	46. how many days	✓			2013
diarrhea	46. 1-yes 2-no	✓			2013
diarrhea_day	46. how many days	✓			2013
earpain	47. 1-yes 2-no	✓			2013
appetite	47. 1-yes 2-no	✓			2013
runnynose	47. 1-yes 2-no	✓			2013
sorethroat	47. 1-yes 2-no	✓			2013
fastbreath	47. 1-yes 2-no	✓			2013
eyeproblem	47. 1-yes 2-no	✓			2013
rash	47. 1-yes 2-no	✓			2013
other_illness	47. 1-yes 2-no	✓			2013
name_illness	47. name of the other illness	✓			2013
other_illness1	47. 1-yes 2-no	✓			2013
name_illness1	47. name of the other illness	✓			2013
chest_reason	48	✓			2013
other_reason	48. name of the other reason	✓			2013
stool_frq	49. number of stool	✓			2013
stool_vomit	49. 1-yes 2-no	✓			2013
stool_thirst	49. 1-yes 2-no	✓			2013
stool_not_eat	49. 1-yes 2-no	✓			2013
stool_blood	49. 1-yes 2-no	✓			2013
stool_not_better	49. 1-yes 2-no	✓			2013
mat_height	50	✓			2013
mat_weight	51	✓			2013
mat_fat	52	✓			2013
child_height	53	✓			2013
child_weight	54	✓			2013
arm_circ	55	✓			2013
byear	56. child birth year	✓			2013
bmonth	56. child birth month	✓			2013
bday	56. child birth day	✓			2013
sex	57	✓			2013
bheight	58	✓			2013
bweight	59	✓			2013
bdisease	60	✓			2013
cause_death	61. cause of child death	✓			2013
dead	62. child status 1) alive 2) dead	✓			2013
urine	1		✓		2013
urge_urine	2		✓		2013
urge_frq	3		✓		2013
urge_am	4		✓		2013
stress_urine	5		✓		2013
stress_frq	6		✓		2013
stress_am	7		✓		2013
interfer	8		✓		2013
husband	9		✓		2013
hus_age	10		✓		2013
hus_job	11		✓		2013
hus_oc	11.. Name of husband occupation		✓		2013
hus_alc	12		✓		2013
hus_anger	13		✓		2013
IPV1	14		✓		2013
IPV2	15		✓		2013
mch1	16.1		✓		2013
mch2	16.2		✓		2013
mch3	16.3		✓		2013
mch4	16.4		✓		2013
mch5	16.5		✓		2013
mch6	16.6		✓		2013
mch7	16.7		✓		2013
mch8	16.8		✓		2013
mch9	16.9		✓		2013
mch10	16.1O		✓		2013
mch11	16.11		✓		2013
mch12	16.12		✓		2013
seek_drink	17.1		✓		2013
seek_fever	17.2		✓		2013
seek_diarrhea	17.3		✓		2013
seek_coughing	17.4		✓		2013
seek_fast_breath	17.5		✓		2013
seek_dif_breath	17.6		✓		2013
seek_convulsion	17.7		✓		2013
seek_sleepy	17.8		✓		2013
seek_vomit	17.9		✓		2013
seek_no_drink	17.1O		✓		2013
gm	gross motor			✓	2013
fm	fine motor			✓	2013
adp	adaptive behaviour			✓	2013
se	social emotional			✓	2013
el	expressive language			✓	2013
rl	receptive language			✓	2013
cog	cognitive			✓	2013
answered	who answered questionnaire 1-mother 2-father 3-grandmother 4-other				2013
hus_work	husband work 1-academic or skilled 2- unskilled				2013
uid		✓			2010
id		✓			2010
random		✓			2010
random_c		✓			2010
delpop		✓			2010
no_pop		✓			2010
soum_name	name of soum	✓			2010
idcopy		✓			2010
placedel		✓			2010
place_name	name of soum	✓			2010
q1primig	1	✓			2010
q2pregnu	2	✓			2010
q3aliveb	3.1	✓			2010
abortion	3.2	✓			2010
miscarr	3.3	✓			2010
adopted	3.4	✓			2010
q4antena		✓			2010
q4antana6		✓			2010
q4antana6a		✓			2010
visit1	4.1	✓			2010
visit2	4.2	✓			2010
visit3	4.3	✓			2010
visit4	4.4	✓			2010
visit5	4.5	✓			2010
visit6	4.6	✓			2010
vist7	4.7	✓			2010
visit8	4.8	✓			2010
visit9	4.9	✓			2010
visit10	4.1O	✓			2010
visit11		✓			2010
visit12		✓			2010
visit13		✓			2010
visit14		✓			2010
q5menst1	5. as mother said	✓			2010
q5mens2	5. by ultrasound	✓			2010
q6weigt	6. pre-pregnancy weight	✓			2010
q6height	6. pre-pregnancy height	✓			2010
q7weight	7	✓			2010
q8time	8	✓			2010
q91syph	9.first test	✓			2010
q91date	9. first test date	✓			2010
q91time		✓			2010
q92syph	9. second test	✓			2010
q92date	9. second test date	✓			2010
q92time		✓			2010
q93syph	9. third test	✓			2010
q93date	9. third test date	✓			2010
q93time		✓			2010
q94csyp	9. congenital syphilis	✓			2010
q10morbi	10. 1-yes 2-no	✓			2010
q101std	10.1	✓			2010
q102oth	10.2	✓			2010
q11icua	11. 1-yes 2-no	✓			2010
q111how	11. how many times	✓			2010
q12dayi	12	✓			2010
q13disc	13	✓			2010
q14birth	14	✓			2010
overperiod		✓			2010
q15twin	15	✓			2010
q16gesta	16	✓			2010
q16amaxg		✓			2010
q17prese	17	✓			2010
q18mode	18	✓			2010
q19	19	✓			2010
q20	20	✓			2010
q21apgar	21	✓			2010
q21a		✓			2010
q21bsour	21. source of apgar score	✓			2010
q22bweig	22	✓			2010
q23bheig	23	✓			2010
q24gende	24	✓			2010
q25malfo	25	✓			2010
q25ads	25.name of disease	✓			2010
q26icu	26	✓			2010
q26venti	26.ventilation	✓			2010
q26lengh	26. length of stay	✓			2010
q27healt	27	✓			2010
q27_death	27	✓			2010
q28	28	✓			2010
q28_c1		✓			2010
q29	29.1	✓			2010
q29date	29.date	✓			2010
q30marit	30	✓			2010
q31maage	31	✓			2010
q32ed	32	✓			2010
q32c		✓			2010
q33famme	33	✓			2010
q34dwel	34	✓			2010
q341roo	34.1number of room if its apartment	✓			2010
q341ger	34.1 number of walls if it is ger	✓			2010
q342own	34.2	✓			2010
q342ot	34.2 name of others	✓			2010
q34elec	34. 3 electricity	✓			2010
q34tv	34.3 television	✓			2010
q34pc	34.3 computer	✓			2010
q34cell	34.3 mobile telephone	✓			2010
q34refr	34.3 refrigerator	✓			2010
q344mot	34.4 motorcycle	✓			2010
q34anim	34.4 cart	✓			2010
q34truc	34.4 tractor	✓			2010
q34car	34.4 car	✓			2010
q345lan	34.5	✓			2010
q35meter	34.5 size of land	✓			2010
q346liv	34.6	✓			2010
q34cow	34.6 cow	✓			2010
q34horse	34.6horse	✓			2010
q34goats	34.6 goat	✓			2010
q34sheep	34.6 sheep	✓			2010
q34camel	34.6 camel	✓			2010
q34other	34.6 other	✓			2010
q347wat	34.7	✓			2010
q348toil	34.8	✓			2010
q34roof	34.9	✓			2010
q34ger	34.1O	✓			2010
q35	35	✓			2010
q36	36	✓			2010
q37	37	✓			2010
resid	37 specify	✓			2010
q38relig	38	✓			2010
q39drik	39	✓			2010
q391	39.1	✓			2010
q392	39.2	✓			2010
q393	39.3	✓			2010
q40smok	40	✓			2010
q401	40.1	✓			2010
q402	40.2	✓			2010
q41	41	✓			2010
q41_c		✓			2010
q42	42	✓			2010
q43	43	✓			2010
q44	44	✓			2010
q45	45	✓			2010
q46	46	✓			2010
q47	47	✓			2010
q48	48	✓			2010
q49	49	✓			2010
q50	50	✓			2010
q501	50.1	✓			2010
q51	51	✓			2010
q52	52	✓			2010
q53	53	✓			2010
q54	54	✓			2010
q55	55	✓			2010
q56	56	✓			2010
q57	57	✓			2010
q58	58	✓			2010
sum5258		✓			2010
q59	59	✓			2010
q59_c		✓			2010
q60	60	✓			2010
q61	61	✓			2010
q61_c		✓			2010
q611	61.when did you receive	✓			2010
q612	61. where did you receive	✓			2010
q62	62	✓			2010
q62_c		✓			2010
q63	63	✓			2010
q64	64	✓			2010
q641	64.1	✓			2010
q642	64.2	✓			2010
q65	65	✓			2010
q66	66	✓			2010
q67	67	✓			2010
q68	68	✓			2010
q69	69	✓			2010
q70	70	✓			2010
q701	70.A	✓			2010
q702	70.B	✓			2010
q703	70.C	✓			2010
q704	70.D	✓			2010
q705	70.E	✓			2010
q71	71	✓			2010
q72	72	✓			2010
q73	73	✓			2010
q74	74	✓			2010
q741	74A	✓			2010
q742	74B	✓			2010
q743	74C	✓			2010
q744	74D	✓			2010
q745	74E	✓			2010
q74other		✓			2010
vac75sum		✓			2010
vac751	75.1	✓			2010
vac752	75.2	✓			2010
vac753	75.3	✓			2010
vac754	75.4	✓			2010
vac755	75.5	✓			2010
vac756	75.6	✓			2010
vac757	75.7	✓			2010
vac758	75.8	✓			2010
vac759	75.9	✓			2010
q76	76	✓			2010
q761	76.1	✓			2010
q77	77	✓			2010
q78	78	✓			2010
q79	79	✓			2010
q791	79.1 duration	✓			2010
q792	79.2 duration	✓			2010
q793	79.3 duration	✓			2010
q80	80	✓			2010
q81	81	✓			2010
q81_c		✓			2010
edin1	EPDS1		✓		2010
edin1c			✓		2010
edin2	EPDS2		✓		2010
edin2c			✓		2010
edin3	EPDS3		✓		2010
edin3c			✓		2010
edin4	EPDS4		✓		2010
edin4c			✓		2010
edin5	EPDS5		✓		2010
edic5c			✓		2010
edin6	EPDS6		✓		2010
edin6c			✓		2010
edin7	EPDS7		✓		2010
edin7c			✓		2010
edin8	EPDS8		✓		2010
edin8c			✓		2010
edin9	EPDS9		✓		2010
edin9c			✓		2010
edin10	EPDS10		✓		2010
edin10c			✓		2010
edin_sum			✓		2010
edin_cutoff			✓		2010
health1	GHQ1		✓		2010
health1c			✓		2010
health2	GHQ2		✓		2010
health2c			✓		2010
health3	GHQ3		✓		2010
health3c			✓		2010
health4	GHQ4		✓		2010
health4c			✓		2010
health5	GHQ5		✓		2010
health5c			✓		2010
health6	GHQ6		✓		2010
health6c			✓		2010
health7	GHQ7		✓		2010
health7c			✓		2010
health8	GHQ8		✓		2010
health8c			✓		2010
health9	GHQ9		✓		2010
health9c			✓		2010
health10	GHQ10		✓		2010
health10c			✓		2010
health11	GHQ11		✓		2010
health11c			✓		2010
health12	GHQ12		✓		2010
health12c					2010
health_a_sum					2010
edins					2010
edinc					2010
healths					2010
healthc					2010
